# Supplementary material for: Iterative design of training data to control intricate enzymatic reaction networks
Source: Nat Commun. 2024 Feb 21;15:1602. doi: 10.1038/s41467-024-45886-9 (PMC10881569; doi:10.1038/s41467-024-45886-9)
Supplement: Supplementary file 4 — Source data [file 41467_2024_45886_MOESM4_ESM.zip]

Archive with 3 entries (3 files):
- Source Data Fig3.xlsx
- Source Data Fig4.xlsx
- Source Data Fig5.xlsx
