# Supplementary material for: Iterative design of training data to control intricate enzymatic reaction networks
Source: Nat Commun. 2024 Feb 21;15:1602. doi: 10.1038/s41467-024-45886-9 (PMC10881569; doi:10.1038/s41467-024-45886-9)
Supplement: Supplementary file 4 — Source data [file 41467_2024_45886_MOESM4_ESM.zip › Source Data Fig3.xlsx]

## Sheet: Sheet1
	Input Flowrate ul/h								Input Concentration uM							Output Concentration uM										Stock Solution
Time / h	Adenine	ATP	GMP	PEP	PRPP	Uracil	Total		Adenine	ATP	GMP	PEP	PRPP	Uracil		No.	Uracil	UMP	GMP	Adenine	GTP	UTP	ATP
0	26.6	26.6	26.6	26.6	16.7	26.6	149.7		710.755	177.689	355.377	1776.89	669.339	533.066		1	0	4.72582	0	0	0	0	0	0		Uracil	3 mM
0.66667	26.6	26.6	26.6	26.6	16.7	26.6	149.7		710.755	177.689	355.377	1776.89	669.339	533.066		2	125.378	5.44555	0.74736	101.078	17.5592	29.8899	-2.11209	7.49019		Adenine	4 mM
1.33333	12.5	27.4	27.4	27.4	27.4	27.4	149.5		334.448	183.278	366.555	1832.78	1099.67	549.833		3	315.915	4.11911	6.44304	328.86	19.0729	138.585	1.33943	129.188		GMP	2 mM
1.66667	20.5	69.6	54.3	24.5	61	69.6	299.5		273.79	232.387	362.604	818.03	1222.04	697.162		4	402.728	4.11911	-2.91165	255.111	41.0323	207.703	31.9913	317.195		PRPP	6 mM
2	38.6	68.7	12.4	68.7	42.4	68.7	299.5		515.526	229.382	82.8047	2293.82	849.416	688.147		5	439.833	4.11911	-2.9536	82.4738	95.9353	240.231	63.0181	478.263		PEP	10 mM
2.33333	45.4	34.2	79	79	49.6	12.4	299.6		606.142	114.152	527.37	2636.85	993.324	124.166		6	484.283	4.11911	2.20887	-3.46993	128.776	264.776	107.456	515.271		ATP	1 mM
2.66667	12.4	73	23.3	73	73	45	299.7		165.499	243.577	155.489	2435.77	1461.46	450.45		7	501.669	14.692	13.8729	-1.87618	143.861	263.119	152.918	467.976				1 mg enzyme-beads dissolve in 31 ul buffer
3	56.4	56.4	31.6	56.4	56.4	42.5	299.7		752.753	188.188	210.878	1881.88	1129.13	425.425		8	524.593	8.82114	5.86088	-3.98797	113.993	227.248	179.235	549.206		Enzyme
3.33333	14.6	93	19.6	93	69.4	12.4	302		193.377	307.947	129.801	3079.47	1378.81	123.179		9	459.379	4.11911	12.4936	0.26887	106.376	210.842	164.495	644.126		APRT	2.5 ul
3.66667	14.4	27.7	21.6	94.2	70.9	70.9	299.7		192.192	92.4258	144.144	3143.14	1419.42	709.71		10	269.997	4.11911	7.88356	-2.16398	136.851	301.712	150.448	698.989		AK	1.5 ul
4	81.1	30.3	31.5	12.4	131	12.4	298.7		1086.04	101.44	210.914	415.132	2631.4	124.54		11	258.512	29.0568	2.04279	-3.75901	85.1191	312.408	152.219	715.022		PK	20 ul
4.33333	67.8	15.9	67.8	12.5	67.8	67.8	299.6		905.207	53.0708	452.603	417.223	1357.81	678.905		12	300.464	35.8972	0.98162	-3.77947	63.6494	246.398	160.32	655.7		GMPK	10 ul
4.66667	44.9	59.7	59.7	15.9	59.7	59.7	299.6		599.466	199.266	398.531	530.708	1195.59	597.797		13	306.019	48.7274	2.33649	-3.93808	121.789	204.804	151.512	738.804		UPRT	6 ul
5	51.6	68.6	68.6	68.6	29.8	12.4	299.6		688.919	228.972	457.944	2289.72	596.796	124.166		14	249.826	40.5874	1.93615	-2.25607	112.488	188.831	153.069	832.768		UMPK	40 ul
5.33333	12.4	67.5	68.3	12.4	118	20.6	299.2		165.775	225.602	456.551	414.438	2366.31	206.551		15	162.268	54.9939	3.09171	-4.29495	65.3929	163.091	149.393	754.248
5.66667	95.4	47.2	47.7	12.5	81.6	15.3	299.7		1273.27	157.491	318.318	417.084	1633.63	153.153		16	278.862	75.3396	4.06722	-3.484	62.2385	143.744	139.226	606.264
6	83.8	41.3	20.8	12.4	71.7	69.7	299.7		1118.45	137.804	138.805	413.747	1435.44	697.698		17	386.837	96.0749	1.4414	-3.38167	88.6772	136.84	143.029	505.408		Output	Collect 3 drops per time
6.25	151	151	20.8	12.5	12.5	51.5	399.3		1512.65	378.162	104.182	313.048	187.829	386.927		18	238.308	58.7025	0.17919	-1.6421	198.922	139.718	144.458	713.2			Time
6.5	175	12.5	175	12.5	12.5	12.5	400		1750	31.25	875	312.5	187.5	93.75		19	202.472	77.2043	44.4212	8.67637	450.194	93.3239	67.0856	479.709		Flowrate	each sample	each drop
6.75	12.5	60.2	12.5	13.1	13.1	297	408.4		122.429	147.405	61.2145	320.764	192.458	2181.68		20	346.375	102.796	113.365	4.32488	420.633	55.8329	30.0161	209.193		150 ul/h	22.25 mins	7.42 mins
7	91.1	12.5	61.9	12.5	74.8	147	399.8		911.456	31.2656	309.655	312.656	1122.56	1103.05		21	424.962	118.071	156.415	1.09772	346.712	46.3298	10.1272	133.943		300 ul/h	11.07 mins	3.69 mins
7.25	84.2	12.5	12.5	12.5	139	139	399.7		842.632	31.2735	62.5469	312.735	2086.56	1043.28		22	418.805	110.951	172.245	-3.85238	345.454	57.931	20.311	136.752		400 ul/h	8.25 mins	2.75 mins
7.5	84.2	12.5	12.5	12.5	139	139	399.7		842.632	31.2735	62.5469	312.735	2086.56	1043.28		23	264.846	67.7081	97.156	-5.96801	298.346	144.569	37.5385	260.276
7.75	78.3	12.5	12.5	127	127	41.6	398.9		785.159	31.3362	62.6724	3183.76	1910.25	312.86		24	174.761	41.9406	57.0293	0.07061	340.263	242.57	65.8938	429.279
8	92.8	12.5	109	12.5	109	64	399.8		928.464	31.2656	545.273	312.656	1635.82	480.24		25	118.827	75.0303	38.6643	27.1644	302.386	270.233	58.1907	452.09
8.25	113	12.5	12.5	51.1	132	78.2	399.3		1131.98	31.3048	62.6096	1279.74	1983.47	587.528		26	78.598	177.101	93.5565	-4.67484	343.591	168.747	11.4764	315.385
8.5	168	12.5	12.5	76.5	12.5	117	399		1684.21	31.3283	62.6566	1917.29	187.97	879.699		27	83.4663	88.5088	141.181	7.73239	373.231	107.119	6.07647	213.239
8.75	187	162	12.5	12.5	12.5	12.5	399		1874.69	406.015	62.6566	313.283	187.97	93.985		28	260.844	78.8074	103.969	36.2243	339.684	65.3392	-1.97148	166.982
9	12.5	124	76.8	48.6	12.5	124	398.4		125.502	311.245	385.542	1219.88	188.253	933.735		29	364.631	60.3472	70.1147	102.525	331.22	52.8357	-6.18293	181.749
9.25	181	12.5	111	69.8	12.5	12.5	399.3		1813.17	31.3048	555.973	1748.06	187.829	93.9143		30	344.336	36.9055	60.9505	326.768	379.478	36.9187	-2.4569	215.182
9.5	12.5	12.5	12.5	349	15.8	12.5	414.8		120.54	30.135	60.27	8413.69	228.544	90.405		31	270.703	41.0811	111.47	575.335	394.538	29.835	-5.67073	144.615
9.66667	12.4	12.4	12.4	12.4	310	239	598.6		82.86	20.715	41.43	207.15	3107.25	1197.79		32	230.867	37.756	270.428	794.893	284.992	26.4359	-7.14038	58.479
9.83333	180	12.4	12.4	12.4	369	12.4	598.6		1202.81	20.715	41.43	207.15	3698.63	62.145		33	817.461	22.9302	155.712	414.058	198.42	45.965	-6.54114	64.0863
10	103	182	179	12.4	53.4	68.6	598.4		688.503	304.144	598.262	207.219	535.428	343.917		34	1352.82	11.0547	79.1932	226.146	172.96	70.5555	-8.27192	99.0738
10.1667	143	171	171	12.5	44.3	57	598.8		955.244	285.571	571.142	208.751	443.888	285.571		35	1290.57	20.4736	70.0832	235.928	168.09	70.4135	-9.4838	96.8166
10.3333	53.6	139	156	156	41.6	53.1	599.3		357.751	231.937	520.607	2603.04	416.486	265.81		36	1169.14	14.7693	33.4634	161.768	138.557	89.623	-4.73002	104.103
10.5	241	12.5	12.5	193	60.8	78.9	598.7		1610.16	20.8786	41.7571	3223.65	609.32	395.357		37	1087.64	35.8407	32.4914	87.8064	168.066	78.1461	-5.89837	150.05
10.6667	12.4	119	12.5	12.4	221	221	598.3		82.9016	198.897	41.7851	207.254	2216.28	1108.14		38	1024.32	53.3402	59.8754	2.73368	256.864	41.1167	-6.21306	127.311
10.8333	12.5	29.1	266	12.4	12.4	266	598.4		83.5562	48.6297	889.037	207.219	124.332	1333.56		39	879.245	76.8683	24.2189	-3.96238	262.892	14.7637	5.02194	112.552
11	12.4	12.4	156	156	104	156	596.8		83.1099	20.7775	522.788	2613.94	1045.58	784.182		40	553.1	52.3112	15.7523	-5.10462	322.817	24.7558	73.5534	447.615
11.1667	12.4	12.4	156	156	104	156	596.8		83.1099	20.7775	522.788	2613.94	1045.58	784.182		41	385.861	43.8886	36.2133	-3.71936	290.574	37.7338	109.746	679.261
11.3333	12.4	12.4	546	12.4	16.4	12.4	612		81.0457	20.2614	1784.31	202.614	160.784	60.7843		42	329.67	62.5778	66.8962	-3.45842	404.213	52.8454	36.1525	326.581
11.5	211	211	12.4	12.4	139	12.4	598.2		1410.9	352.725	41.4577	207.289	1394.18	62.1866		43	353.911	48.7007	62.0275	-0.70197	376.862	57.5566	24.4187	227.002
11.6667	162	162	12.5	12.5	162	88.4	599.4		1081.08	270.27	41.7084	208.542	1621.62	442.442		44	399.084	31.1149	40.6066	-1.77897	414.606	54.1656	46.1422	347.943
11.8333	12.4	12.4	12.4	219	284	58.4	598.6		82.86	20.715	41.43	3658.54	2846.64	292.683		45	508.415	27.7096	37.7693	69.6573	459.282	27.2397	31.0539	390.757
12.5	12.5	12.5	12.5	46.8	46.8	18.8	149.9		333.556	83.3889	166.778	3122.08	1873.25	376.251		46	560.034	4.11911	17.0844	247.357	429.741	22.0282	27.3915	480.72
13.1667	12.5	12.5	36.3	36.3	36.3	16	149.9		333.556	83.3889	484.323	2421.61	1452.97	320.213		47	344.402	10.8703	5.16859	517.144	345.501	10.569	8.82162	502.578
13.8333	27.4	27.4	12.5	27.4	27.4	27.4	149.5		733.11	183.278	167.224	1832.78	1099.67	549.833		48	377.08	7.26569	3.89589	447.735	280.23	29.488	-0.77299	496.912
																49	599.515	7.67314	22.8832	176.994	327.988	94.126	20.4517	512.205
																50	418.113	9.27618	31.4215	320.608	235.579	152.074	73.1617	377.493
																51	256.218	10.7781	6.64233	594.418	105.959	311.57	61.0396	401.427
																52	185.567	66.3251	2.36446	617.467	39.8176	238.185	59.4461	305.615
																53	314.9	110.297	3.74555	338.482	76.3941	151.95	45.5161	225.386
																54	693.986	93.8711	-0.53058	-3.47121	117.693	100.54	28.6971	321.983
																55	447.962	42.7852	27.7363	-3.18086	148.684	77.6974	25.6373	420.576
																56	157.414	19.9234	7.87832	1.3804	265.867	37.6999	49.1618	490.947
																57	95.8546	29.9342	55.3528	9.49499	347.045	52.9084	18.279	238.797
																58	107.305	31.9357	112.792	16.5863	314.331	41.9947	4.99181	152.432
																59	125.615	30.2346	178.443	6.62342	330.088	27.4076	-5.24891	118.839
																60	144.751	10.9327	135.636	0.85469	312.111	69.5726	9.23004	143.426
																61	141.231	8.91929	36.8008	-2.35072	256.784	302.69	63.3763	365.213
																62	204.393	17.0147	0.63722	113.81	166.904	284.192	90.7909	521.19
																63	338.51	25.708	0.21066	274.311	89.8246	182.583	56.4565	478.773
																64	605.884	33.1819	2.54452	4.76233	140.288	115.23	15.7012	520.601
																65	776.08	23.8522	1.02533	-4.51367	169.023	146.798	21.7104	458.796
																66	852.844	36.5129	72.8227	7.38832	161.286	109.007	13.8231	126.876
																67	742.838	47.0292	28.4198	-4.31286	89.7872	160.57	20.4751	76.8304
																68	672.885	45.6076	8.9762	-2.85725	74.6225	378.224	65.4352	142.827
																69	637.95	49.2806	1.96936	-3.19109	21.2836	408.06	79.8907	124.369
																70	476.544	43.2938	13.6107	-3.58889	44.9641	524.78	64.0927	84.2215
																71	185.459	52.8376	194.469	-3.36121	45.719	460.045	57.5713	24.7016
																72	75.5335	34.4667	217.431	-2.22665	78.4665	271.463	29.3332	38.4153
																73	60.6477	16.6668	63.6253	-3.45714	119.05	199.727	10.693	128.769
																74	133.583	24.7325	20.8308	4.61907	146.664	129.751	-0.8299	198.106
																75	125.23	10.9922	9.51639	10.7063	191.993	86.5484	0.16103	309.449
																76	86.5308	24.0842	4.49553	8.24915	143.208	52.2434	98.5041	536.26
																77	42.8571	39.0319	3.15815	0.49271	80.6361	21.1905	229.069	491.575
																78	27.4355	34.7433	-0.08304	2.2003	65.548	18.1014	241.854	333.543
