# Supplementary material for: Iterative design of training data to control intricate enzymatic reaction networks
Source: Nat Commun. 2024 Feb 21;15:1602. doi: 10.1038/s41467-024-45886-9 (PMC10881569; doi:10.1038/s41467-024-45886-9)
Supplement: Supplementary file 4 — Source data [file 41467_2024_45886_MOESM4_ESM.zip › Source Data Fig4.xlsx]

## Sheet: Calibration
	Input Flowrate ul/h								Input Concentration uM							Output Concentration uM										Stock Solution
Time / h	Adenine	ATP	GMP	PEP	PRPP	Uracil	Total		Adenine	ATP	GMP	PEP	PRPP	Uracil		No.	Uracil	UMP	GMP	Adenine	GTP	UTP	ATP
0	87.5	25	25	25	25	12.5	200		1312.5	375	375	625	375	187.5		1	5.91607	0.55227	179.32	697.692	6.28713	4.62665	186.947			Adenine	3000 uM
0.5	87.5	25	25	25	25	12.5	200		1312.5	375	375	625	375	187.5		2	63.439	14.6976	97.6007	858.255	20.6506	0	356.092			Uracil	3000 uM
1	87.5	25	25	25	25	12.5	200		1312.5	375	375	625	375	187.5		3	138.335	22.9223	109.782	834.035	10.9279	3.74836	385.057			GMP	3000 uM
1.5	25	87.5	25	25	25	12.5	200		375	1312.5	375	625	375	187.5		4	160.527	20.1342	113.697	646.919	9.84871	4.48267	712.255			ATP	3000 uM
2	25	87.5	25	25	25	12.5	200		375	1312.5	375	625	375	187.5		5	148.988	19.769	94.9756	278.979	8.55133	0.98868	1238.19			PEP	5000 uM
2.5	25	25	25	25	87.5	12.5	200		375	375	375	625	1312.5	187.5		6	90.0088	30.2325	90.4857	64.5746	5.80091	3.85874	1177.23			PRPP	3000 uM
3	25	25	25	25	87.5	12.5	200		375	375	375	625	1312.5	187.5		7	0.37008	46.9254	83.8268	0.07112	1.75311	26.8672	738.888
3.5	25	25	25	87.5	25	12.5	200		375	375	375	2187.5	375	187.5		8	0.95539	28.1659	89.5699	0	3.82074	82.1279	700.955			1 mg enzyme-beads dissolve in 31 ul buffer
4	25	25	25	87.5	25	12.5	200		375	375	375	2187.5	375	187.5		9	9.03946	24.8701	100.483	0.31093	4.2187	108.294	718.779
4.5	25	25	87.5	25	25	12.5	200		375	375	1312.5	625	375	187.5		10	133.466	15.431	207.921	3.86019	11.524	109.768	699.529			Enzyme
5	25	25	87.5	25	25	12.5	200		375	375	1312.5	625	375	187.5		11	174.92	12.0698	350.441	15.3498	32.258	184.716	634.096			APRT	2 ul
5.5	25	50	50	25	37.5	12.5	200		375	750	750	625	562.5	187.5		12	156.398	12.1055	315.476	9.89359	36.6236	196.623	561.152			AK	2 ul
6	25	50	50	25	37.5	12.5	200		375	750	750	625	562.5	187.5		13	42.5779	34.8763	193.358	0.65163	19.4495	28.0959	599.748			PK	20 ul
6.5	25	55	25	25	57.4	12.5	199.9		375	825	375	625	862.5	187.5		14	1.58269	46.5513	148.816	0.23651	15.855	13.0113	670.026			GMPK	5 ul
7	25	55	25	25	57.4	12.5	199.9		375	825	375	625	862.5	187.5		15	1.22573	59.2417	115.276	0.14885	11.5433	52.5058	717.39			UPRT	15 ul
7.5	25	50	25	25	40	35	200		375	750	375	625	600	525		16	88.1085	80.3082	88.093	0.11412	6.45642	40.0081	725.446			UMPK	15 ul
8	25	50	25	25	40	35	200		375	750	375	625	600	525		17	297.562	82.8944	95.7044	0.23485	4.0823	29.5405	774.882
8.5	25	65	25	25	25	35	200		375	975	375	625	375	525		18	471.396	55.7944	131.194	1.07999	7.12236	24.098	813.183
9	25	40	25	40	25	45	200		375	600	375	1000	375	675		19	655.091	25.648	133.323	6.95793	10.1351	65.973	975.076				Collect one sample every 30 mins
9.5	25	40	25	40	25	45	200		375	600	375	1000	375	675		20	767.397	13.3228	154.607	25.0614	6.3802	67.4176	942.373
10	25	40	25	40	25	45	200		375	600	375	1000	375	675		21	900.582	13.3021	126.737	30.0215	4.94321	55.2607	921.935
10.5	25	25	25	25	25	75	200		375	375	375	625	375	1125		22	1114.01	8.84231	167.141	22.4814	2.34363	38.2659	856.02
11	25	25	25	25	25	75	200		375	375	375	625	375	1125		23	1434.72	5.18424	161.664	18.2623	1.24603	20.8631	713.903
11.5	25	25	25	25	25	75	200		375	375	375	625	375	1125		24	1527.07	8.29894	159.589	19.8897	0.824	13.5488	636.273
12	40	40	40	40	27.5	12.5	200		600	600	600	1000	412.5	187.5

## Sheet: FlowExp1
	Input Flowrate ul/h								Input Concentration uM							Output Concentration uM										Stock Solution
Time / h	Adenine	ATP	GMP	PEP	PRPP	Uracil	Total		Adenine	ATP	GMP	PEP	PRPP	Uracil		No.	Uracil	UMP	GMP	Adenine	GTP	UTP	ATP
0	12.5	118	73.5	65.2	65.2	65.2	399.6		93.75	886.886	551.759	815.336	489.202	489.202		1	0	0	0	0	0	0	0	0		Uracil	3000uM
0.25	12.5	118	73.5	65.2	65.2	65.2	399.6		403.783	506.612	571.314	844.354	917.928	93.75		2	178.913	0	0	0	44.4699	21.6993	82.4638	289.137		GMP	3000uM
0.5	53.8	67.5	76.1	67.5	122	12.5	399.4		680.838	680.838	769.985	1134.73	93.75	93.75		3	413.29	1.9478	1.31954	0	76.8743	59.3739	162.077	569.255		Adenine	3000uM
0.75	90.7	90.7	102	90.7	12.5	12.5	399.1		470.92	93.75	665.069	983.479	590.087	590.087		4	486.674	1.79637	2.93795	0	107.406	111.645	171.714	755.831		PRPP	3000uM
1	62.7	12.5	88.6	78.6	78.6	78.6	399.6		403.783	93.75	571.314	844.354	506.612	917.928		5	499.089	3.02859	9.99881	0	147.817	132.742	144.962	798.864		PEP	5000uM
1.25	53.8	12.5	76.1	67.5	67.5	122	399.4		696.183	389.862	438.048	1032.67	466.442	389.862		6	471.971	8.85418	20.5447	0	200.417	160.163	149.809	770.306		ATP	3000uM
1.5	92.8	51.9	58.4	82.6	62.1	51.9	399.7		93.75	93.75	1069.79	968.171	580.903	580.903		7	372.762	17.7381	40.3063	12.0089	247.872	169.651	121.013	713.183
1.75	12.5	12.5	142	77.4	77.4	77.4	399.2		472.865	472.865	635.674	788.109	472.865	472.865		8	234.1	11.6631	17.5263	113.219	208.147	173.089	121.469	805.035		1 mg enzyme-beads dissolve in 31 ul buffer
2	63	63	84.7	63	63	63	399.7		120.433	562.021	631.484	936.701	562.021	562.021		9	132.007	1.19362	2.10777	360.668	88.6943	199.212	179.408	901.49
2.25	16	74.9	84.1	74.9	74.9	74.9	399.7		641.234	460.373	517.273	767.289	460.373	460.373		10	135.713	1.51133	13.5974	417.31	112.275	237.969	161.136	640.4		Enzyme
2.5	85.4	61.3	68.9	61.3	61.3	61.3	399.5		655.675	545.278	614.741	156.25	545.278	545.278		11	279.572	7.34285	30.2219	372.237	130.492	235.624	127.387	454.283		APRT	2 ul
2.75	87.4	72.7	81.9	12.5	72.7	72.7	399.9		317.835	523.493	588.194	872.488	523.493	523.493		12	538.048	14.2522	55.2687	311.708	143.412	216.127	99.3242	359.231		AK	2 ul
3	42.3	69.7	78.4	69.7	69.7	69.7	399.5		93.75	1035.62	93.75	839.379	636.626	636.626		13	648.883	14.0919	48.5592	322.329	136.013	208.012	87.0857	370.203		PK	20 ul
3.25	12.5	138	12.5	67.1	84.8	84.8	399.7		183.549	622.471	502.137	1330.07	446.902	446.902		14	560.801	9.56382	29.8776	404.397	128.324	215.437	97.3949	434.416		GMPK	5 ul
3.5	24.4	82.9	66.9	106	59.5	59.5	399.2		237.631	902.622	93.75	1726.03	93.75	636.626		15	539.014	14.9886	65.1068	370.801	151.848	216.076	90.5557	389.488		UPRT	15 ul
3.75	31.6	120	12.5	138	12.5	84.8	399.4		665.372	472.908	533.458	1269.34	93.75	472.908		16	594.216	27.8838	201.418	192.224	183.071	211.649	68.7951	284.129		UMPK	15 ul
4	88.7	63	71.1	101	12.5	63	399.3		317.835	523.493	588.194	872.488	523.493	523.493		17	609.064	34.9773	260.464	103.967	208.017	204.936	47.7783	280.863
4.25	42.3	69.7	78.4	69.7	69.7	69.7	399.5		330.566	544.461	491.588	907.436	544.461	544.461		18	566.683	32.4713	214.252	137.506	240.437	185.814	41.9566	335.128		Collect one sample every 15 mins
4.5	44	72.5	65.5	72.5	72.5	72.5	399.5		125.627	586.261	529.329	977.102	586.261	586.261		19	559.145	40.6693	180.968	137.043	262.273	174.555	33.1737	393.256
4.75	16.7	78.1	70.5	78.1	78.1	78.1	399.6		637.899	401.374	362.397	1063.16	559.057	401.374		20	586.195	42.7299	131.959	53.7615	279.902	174.433	34.5271	469.287
5	85	53.5	48.3	85	74.5	53.5	399.8		93.75	545.278	614.741	724.802	766.072	545.278		21	571.339	42.1182	115.667	67.7765	285.403	168.506	32.1706	495.281
5.25	12.5	72.7	81.9	57.9	102	72.7	399.7		324.484	93.75	614.741	908.797	766.072	655.675		22	578.502	36.4233	110.242	200.432	293.421	162.06	32.4634	525.868
5.5	43.2	12.5	81.9	72.7	102	87.4	399.7		815.099	93.75	571.314	844.354	506.612	506.612		23	579.66	36.159	128.427	269.793	313.614	134.276	23.5412	478.151
5.75	108	12.5	76.1	67.5	67.5	67.5	399.1		93.75	566.827	638.944	944.711	566.827	566.827		24	628.062	44.3036	192.395	360.552	355.089	103.176	19.8313	433.023
6	12.5	75.5	85.1	75.5	75.5	75.5	399.6		93.75	566.827	638.944	944.711	566.827	566.827		25	643.406	49.758	200.095	281.074	362.299	89.8547	20.2968	415.547
6.25	12.5	75.5	85.1	75.5	75.5	75.5	399.6		670.987	422.194	474.375	703.657	422.194	588.056		26	639.917	42.3261	162.437	203.73	341.674	97.2242	17.3595	461.534
6.5	89.4	56.2	63.2	56.2	56.2	78.4	399.6		113.417	93.75	665.069	983.479	590.087	947.589		27	657.201	31.2034	101.865	109.347	337.859	112.187	26.8768	616.864
6.75	15.1	12.5	88.6	78.6	78.6	126	399.4		108.459	506.144	568.701	843.573	506.144	804.407		28	690.356	22.7144	30.9262	27.0593	294.38	119.714	37.09	905.133
7	14.4	67.4	75.8	67.4	67.4	107	399.4		500.019	500.019	906.173	833.365	500.019	93.75		29	638.776	16.4405	6.89832	1.38927	213.841	144.824	119.952	985.7
7.25	66.6	66.6	120	66.6	66.6	12.5	398.9		228.937	463.812	1051	968.75	93.75	581.25		30	562.321	10.419	1.51005	0.08435	122.021	167.154	196.254	991.466
7.5	30.5	61.8	140	77.5	12.5	77.5	399.8		93.75	675.648	960.232	543.827	93.75	850.324		31	527.357	0	0.70783	2.31049	56.1357	172.12	223.5	1028.35
7.75	12.5	90	128	43.5	12.5	113	399.5		93.75	133.238	510.788	2335.39	93.75	767.237		32	555.972	0	0.52432	12.3926	31.3402	141.402	210.959	1095.4
8	12.5	17.7	68.1	186	12.5	102	398.8		367.078	118.885	693.355	1852.77	93.75	615.272		33	627.608	0	2.81036	100.353	30.5512	120.515	179.235	1024.18
8.25	48.9	15.8	92.4	148	12.5	82	399.6		622.471	271.333	502.137	744.837	446.902	710.255		34	648.471	0	0.63967	249.257	31.2034	139.26	117.149	888.74
8.5	82.9	36.1	66.9	59.5	59.5	94.7	399.6		93.75	545.278	614.741	1092.79	545.278	545.278		35	696.65	0	0.48762	279.381	40.7671	191.915	156.687	782.663
8.75	12.5	72.7	81.9	87.4	72.7	72.7	399.9		93.75	545.278	614.741	1092.79	545.278	545.278		36	752.596	0	0.59074	281.415	54.13	247.653	142.034	721.632
																37	741.745	0.96796	4.18409	306.337	79.753	264.883	126.283	706.891
																38	752.249	3.34036	5.50188	278.841	111.219	251.477	78.2451	697.749
																39	735.89	6.13736	9.8118	194.104	142.693	234.591	139.232	674.169
																40	710.422	3.33442	11.1523	17.1079	172.969	213.195	80.832	639.449
																41	636.642	3.29285	15.2263	33.9809	178.711	210.906	107.061	606.7
																42	551.607	0.39194	9.61256	169.382	152.672	190.726	145.375	614.039
																43	551.696	5.74245	18.0069	110.368	178.654	174.471	168.647	607.549
																44	578.539	10.4308	35.5088	33.8105	253.932	168.387	130.631	571.693
																45	609.492	33.9084	62.7263	4.64248	269.032	157.138	128.702	444.923
																46	679.086	36.6193	79.4504	1.07338	250.832	145.248	106.634	324.962
																47	653.104	23.05	80.3068	112.652	213.971	134.306	131.173	266.928
																48	630.686	14.2789	75.9095	321.871	159.378	130.703	136.361	260.484
																49	683.795	1.15502	77.458	263.08	216.341	141.285	125.179	334.912
																50	698.619	13.5752	55.3351	112.759	230.474	149.611	202.229	428.958
																51	709.511	8.72651	53.1837	34.4506	241.359	152.039	199.349	490.673
																52	689.327	16.292	50.001	0.12239	205.627	157.518	223.98	514.646
																53	688.936	12.2747	59.119	0.00331	222.711	156.012	202.286	513.888
																54	726.071	13.0289	54.3547	133.654	175.465	142.277	222.598	449.086
																55	934.131	16.2178	49.087	126.538	164.61	147.397	203.002	378.375
																56	1086.28	13.4802	72.3127	48.297	166.358	151.478	171.872	302.996
																57	1065.25	12.055	49.1377	13.3899	167.942	170.767	143.772	336.702
																58	1102.99	10.0092	47.6276	0.04962	153.235	172.978	165.758	430.068
																59	1028.18	11.2236	71.5786	0.89145	179.543	173.059	101.561	452.067
																60	697.994	8.06437	95.5384	98.5605	158.773	170.05	159.144	462.771
																61	477.076	12.2806	89.4702	124.932	182.61	184.765	89.2982	387.614
																62	498.94	11.3691	80.5288	165.451	120.436	217.998	64.1492	417.319
																63	644.6	5.29113	381.872	166.173	186.123	58.9101	92.8162	357.448
																64	849.778	4.34692	491.389	101.929	162.266	66.2339	94.736	487.889
																65	893.855	3.94608	327.848	72.8126	55.8779	153.962	190.422	545.506
																66	947.178	14.6501	401.069	41.2977	54.1668	80.5492	69.0542	399.31
																67	978.785	22.1533	402.516	98.1172	78.7502	56.8465	81	328.642
																68	942.955	23.8487	410.954	170.989	32.7199	64.07	59.4554	270.428
																69	969.761	23.3024	477.381	308.888	53.6777	35.9215	33.9272	195.065
																70	1066.64	17.7024	455.737	478.929	57.3769	17.0922	20.5656	160.719
																71	1022.68	14.3828	432.217	376.565	51.5335	19.5073	30.9755	237.614
																72	924.49	14.5194	405.362	177.213	91.1628	21.8982	39.5665	327.27
																73	822.347	11.1019	385.069	175.197	94.8358	17.8536	30.2844	455.575
																74	783.349	12.0105	426.509	127.533	103.134	16.7199	26.1185	626.669

## Sheet: FlowEXP2
	Input Flowrate ul/h								Input Concentration uM							Output Concentration uM										Stock Solution
Time / h	Adenine	ATP	GMP	PEP	PRPP	Uracil	Total		Adenine	ATP	GMP	PEP	PRPP	Uracil		No.	Uracil	UMP	GMP	Adenine	GTP	UTP	ATP
0	26.6	26.6	26.6	26.6	16.7	26.6	149.7		710.755	177.689	355.377	1776.89	669.339	533.066		1	193.494	0	23.2248	57.6307	131.532	94.0748	6.21331	193.94		Uracil	3 mM
0.66667	26.6	26.6	26.6	26.6	16.7	26.6	149.7		710.755	177.689	355.377	1776.89	669.339	533.066		2	265.222	25.6955	20.2542	218.195	7.47881	228.582	20.7018	437.196		Adenine	4 mM
1.33333	12.5	27.4	27.4	27.4	27.4	27.4	149.5		334.448	183.278	366.555	1832.78	1099.67	549.833		3	285.851	22.3017	29.6261	264.558	0	234.16	28.4225	546.43		GMP	2 mM
1.66667	20.5	69.6	54.3	24.5	61	69.6	299.5		273.79	232.387	362.604	818.03	1222.04	697.162		4	291.498	21.5	29.1526	213.417	0	218.82	40.9011	612.017		PRPP	6 mM
2	38.6	68.7	12.4	68.7	42.4	68.7	299.5		515.526	229.382	82.8047	2293.82	849.416	688.147		5	304.258	18.2933	18.5084	87.1586	0	230.953	40.0348	683.093		PEP	10 mM
2.33333	45.4	34.2	79	79	49.6	12.4	299.6		606.142	114.152	527.37	2636.85	993.324	124.166		6	317.337	32.2931	20.7489	3.29274	56.2931	202.2	42.71	654.381		ATP	1 mM
2.66667	12.4	73	23.3	73	73	45	299.7		165.499	243.577	155.489	2435.77	1461.46	450.45		7	327.993	39.633	18.1301	0.2321	8.31807	207.847	74.7053	610.87				1 mg enzyme-beads dissolve in 31 ul buffer
3	56.4	56.4	31.6	56.4	56.4	42.5	299.7		752.753	188.188	210.878	1881.88	1129.13	425.425		8	330.199	41.5244	22.5555	0	41.0962	167.468	103.776	610.751		Enzyme
3.33333	14.6	93	19.6	93	69.4	12.4	302		193.377	307.947	129.801	3079.47	1378.81	123.179		9	353.618	31.6666	15.1173	1.17288	63.866	110.664	84.2869	689.724		APRT	5 ul
3.66667	14.4	27.7	21.6	94.2	70.9	70.9	299.7		192.192	92.4258	144.144	3143.14	1419.42	709.71		10	266.357	31.9754	14.3978	0	114.384	109.439	83.1607	704.599		AK	4 ul
4	81.1	30.3	31.5	12.4	131	12.4	298.7		1086.04	101.44	210.914	415.132	2631.4	124.54		11	182.576	49.7253	22.0397	1.55044	85.4436	148.643	59.451	726.057		PK	38 ul
4.33333	67.8	15.9	67.8	12.5	67.8	67.8	299.6		905.207	53.0708	452.603	417.223	1357.81	678.905		12	166.106	86.5228	18.3047	0	68.4564	117.842	68.4192	671.532		GMPK	3 ul
4.66667	44.9	59.7	59.7	15.9	59.7	59.7	299.6		599.466	199.266	398.531	530.708	1195.59	597.797		13	186.221	59.4168	23.7802	0	44.6435	105.255	94.0383	638.713		UPRT	13 ul
5	51.6	68.6	68.6	68.6	29.8	12.4	299.6		688.919	228.972	457.944	2289.72	596.796	124.166		14	198.024	82.3481	17.281	2.28388	115.569	76.4561	92.1358	713.486		UMPK	8 ul
5.33333	12.4	67.5	68.3	12.4	118	20.6	299.2		165.775	225.602	456.551	414.438	2366.31	206.551		15	178.584	47.2787	10.0887	1.56591	92.3322	71.4165	69.2543	793.678
5.66667	95.4	47.2	47.7	12.5	81.6	15.3	299.7		1273.27	157.491	318.318	417.084	1633.63	153.153		16	117.175	32.4178	12.853	1.50556	49.5555	65.0488	86.6294	757.192
6	83.8	41.3	20.8	12.4	71.7	69.7	299.7		1118.45	137.804	138.805	413.747	1435.44	697.698		17	148.391	70.0585	12.443	0.58644	0	68.9719	61.142	619.888		Output	Collect 3 drops per time
6.25	151	151	20.8	12.5	12.5	51.5	399.3		1512.65	378.162	104.182	313.048	187.829	386.927		18	224.97	126.165	11.734	0	0	64.3295	77.4567	497.32			Time
6.5	175	12.5	175	12.5	12.5	12.5	400		1750	31.25	875	312.5	187.5	93.75		19	175.827	84.284	18.0322	0	74.4391	65.3003	63.6059	582.806		Flowrate	each sample	each drop
6.75	12.5	60.2	12.5	13.1	13.1	297	408.4		122.429	147.405	61.2145	320.764	192.458	2181.68		20	128.545	22.8302	7.68692	0	181.064	57.3314	65.9103	739.375		150 ul/h	22.25 mins	7.42 mins
7	91.1	12.5	61.9	12.5	74.8	147	399.8		911.456	31.2656	309.655	312.656	1122.56	1103.05		21	189.028	12.4202	22.3439	3.4908	323.062	33.9093	18.6954	473.845		300 ul/h	11.07 mins	3.69 mins
7.25	84.2	12.5	12.5	12.5	139	139	399.7		842.632	31.2735	62.5469	312.735	2086.56	1043.28		22	260.752	10.1933	16.7387	4.30934	419.314	2.29129	32.0195	283.65		400 ul/h	8.25 mins	2.75 mins
7.5	84.2	12.5	12.5	12.5	139	139	399.7		842.632	31.2735	62.5469	312.735	2086.56	1043.28		23	286.945	15.4726	71.1582	6.29149	308.457	11.2617	6.7539	236.927
7.75	78.3	12.5	12.5	127	127	41.6	398.9		785.159	31.3362	62.6724	3183.76	1910.25	312.86		24	262.778	26.2181	32.5623	0.54157	303.261	16.4424	37.37	259.102
8	92.8	12.5	109	12.5	109	64	399.8		928.464	31.2656	545.273	312.656	1635.82	480.24		25	178.293	11.6215	45.9654	12.8197	210.642	34.5764	92.9675	467.599
8.25	113	12.5	12.5	51.1	132	78.2	399.3		1131.98	31.3048	62.6096	1279.74	1983.47	587.528		26	134.878	3.96686	28.0549	11.6669	87.6868	45.3673	180.481	693.707
8.5	168	12.5	12.5	76.5	12.5	117	399		1684.21	31.3283	62.6566	1917.29	187.97	879.699		27	94.1022	5.73057	46.0818	0	103.156	74.4839	156.677	650.361
8.75	187	162	12.5	12.5	12.5	12.5	399		1874.69	406.015	62.6566	313.283	187.97	93.985		28	72.9158	6.70151	49.8274	1.88776	307.404	59.411	107.39	446.923
9	12.5	124	76.8	48.6	12.5	124	398.4		125.502	311.245	385.542	1219.88	188.253	933.735		29	78.1346	6.13439	62.556	26.8541	347.453	35.0595	68.4885	310.81
9.25	181	12.5	111	69.8	12.5	12.5	399.3		1813.17	31.3048	555.973	1748.06	187.829	93.9143		30	172.322	5.90576	103.329	49.4143	320.579	19.8272	40.3536	238.081
9.5	12.5	12.5	12.5	349	15.8	12.5	414.8		120.54	30.135	60.27	8413.69	228.544	90.405		31	247.737	4.79527	90.0184	82.97	283.718	13.4088	32.2552	228.742
																32	222.425	6.19971	119.705	134.38	315.251	10.7019	18.1305	244.269
																33	194.126	2.98999	178.302	247.446	280.132	7.07325	20.0815	218.989
																34	146.691	1.98046	244.648	458.79	216.633	10.8783	25.0127	126.841
																35	313.614	4.52804	215.9	375.849	131.769	23.4788	35.8244	114.758
																36	693.976	2.13783	153.752	117.589	94.3499	28.3145	44.0927	147.222
																37	796.559	0	73.6288	168.869	65.7759	25.5171	25.9102	155.005
																38	751.006	1.62416	108.736	216.273	91.9164	29.4662	40.014	111.195
																39	710.622	0.51664	83.0615	205.292	100.482	27.1397	25.1617	124.078
																40	686.19	0.38006	66.0927	152.716	123.481	19.2643	38.2952	148.116
																41	650.977	0.52555	46.6849	99.5203	189.333	8.32165	14.2078	139.372
																42	581.758	2.52383	11.7076	52.5539	218.364	3.11794	13.7226	186.988
																43	399.043	3.68182	7.45414	10.8608	200.385	8.7066	26.1631	436.661
																44	306.476	10.612	1.89395	12.4948	162.328	12.2846	45.3783	541.261
																45	279.46	4.11235	6.97007	9.18966	219.997	31.6487	66.444	483.732
																46	279.241	0.37115	18.2941	16.8521	237.553	34.6056	41.6635	335.223
																47	301.45	1.03328	20.5928	38.9326	238.11	26.0416	23.9696	433.409
																48	342.474	1.4371	38.4848	73.9335	202.783	9.87525	23.3389	475.906
																49	382.038	0.46023	74.8879	233.265	69.0663	6.69904	23.2765	532.67
																50	273.302	1.08673	107.011	414.413	31.9134	2.63176	10.0321	561.673
																51	214.898	0.00891	116.491	490.258	9.50637	1.45391	10.4583	583.682
																52	337.623	5.85528	67.3518	185.489	12.0594	11.6957	33.572	569.674
																53	345.395	0.35631	71.8248	127.974	0	44.0529	58.6886	487.967
																54	222.399	0	163.2	312.363	0	72.3505	77.0756	365.373

## Sheet: FlowEXP3
	Input Flowrate ul/h								Input Concentration uM							Output Concentration uM										Stock Solution
Time / h	Adenine	ATP	GMP	PEP	PRPP	Uracil	Total		Adenine	ATP	GMP	PEP	PRPP	Uracil		No.	Uracil	UMP	GMP	Adenine	GTP	UTP	ATP
0	26.6	26.6	26.6	26.6	16.7	26.6	149.7		710.755	177.689	355.377	1776.89	669.339	533.066		1	0	4.72582	0	0	0	0	0	0		Uracil	3 mM
0.66667	26.6	26.6	26.6	26.6	16.7	26.6	149.7		710.755	177.689	355.377	1776.89	669.339	533.066		2	125.378	5.44555	0.74736	101.078	17.5592	29.8899	-2.11209	7.49019		Adenine	4 mM
1.33333	12.5	27.4	27.4	27.4	27.4	27.4	149.5		334.448	183.278	366.555	1832.78	1099.67	549.833		3	315.915	4.11911	6.44304	328.86	19.0729	138.585	1.33943	129.188		GMP	2 mM
1.66667	20.5	69.6	54.3	24.5	61	69.6	299.5		273.79	232.387	362.604	818.03	1222.04	697.162		4	402.728	4.11911	-2.91165	255.111	41.0323	207.703	31.9913	317.195		PRPP	6 mM
2	38.6	68.7	12.4	68.7	42.4	68.7	299.5		515.526	229.382	82.8047	2293.82	849.416	688.147		5	439.833	4.11911	-2.9536	82.4738	95.9353	240.231	63.0181	478.263		PEP	10 mM
2.33333	45.4	34.2	79	79	49.6	12.4	299.6		606.142	114.152	527.37	2636.85	993.324	124.166		6	484.283	4.11911	2.20887	-3.46993	128.776	264.776	107.456	515.271		ATP	1 mM
2.66667	12.4	73	23.3	73	73	45	299.7		165.499	243.577	155.489	2435.77	1461.46	450.45		7	501.669	14.692	13.8729	-1.87618	143.861	263.119	152.918	467.976				1 mg enzyme-beads dissolve in 31 ul buffer
3	56.4	56.4	31.6	56.4	56.4	42.5	299.7		752.753	188.188	210.878	1881.88	1129.13	425.425		8	524.593	8.82114	5.86088	-3.98797	113.993	227.248	179.235	549.206		Enzyme
3.33333	14.6	93	19.6	93	69.4	12.4	302		193.377	307.947	129.801	3079.47	1378.81	123.179		9	459.379	4.11911	12.4936	0.26887	106.376	210.842	164.495	644.126		APRT	2.5 ul
3.66667	14.4	27.7	21.6	94.2	70.9	70.9	299.7		192.192	92.4258	144.144	3143.14	1419.42	709.71		10	269.997	4.11911	7.88356	-2.16398	136.851	301.712	150.448	698.989		AK	1.5 ul
4	81.1	30.3	31.5	12.4	131	12.4	298.7		1086.04	101.44	210.914	415.132	2631.4	124.54		11	258.512	29.0568	2.04279	-3.75901	85.1191	312.408	152.219	715.022		PK	20 ul
4.33333	67.8	15.9	67.8	12.5	67.8	67.8	299.6		905.207	53.0708	452.603	417.223	1357.81	678.905		12	300.464	35.8972	0.98162	-3.77947	63.6494	246.398	160.32	655.7		GMPK	10 ul
4.66667	44.9	59.7	59.7	15.9	59.7	59.7	299.6		599.466	199.266	398.531	530.708	1195.59	597.797		13	306.019	48.7274	2.33649	-3.93808	121.789	204.804	151.512	738.804		UPRT	6 ul
5	51.6	68.6	68.6	68.6	29.8	12.4	299.6		688.919	228.972	457.944	2289.72	596.796	124.166		14	249.826	40.5874	1.93615	-2.25607	112.488	188.831	153.069	832.768		UMPK	40 ul
5.33333	12.4	67.5	68.3	12.4	118	20.6	299.2		165.775	225.602	456.551	414.438	2366.31	206.551		15	162.268	54.9939	3.09171	-4.29495	65.3929	163.091	149.393	754.248
5.66667	95.4	47.2	47.7	12.5	81.6	15.3	299.7		1273.27	157.491	318.318	417.084	1633.63	153.153		16	278.862	75.3396	4.06722	-3.484	62.2385	143.744	139.226	606.264
6	83.8	41.3	20.8	12.4	71.7	69.7	299.7		1118.45	137.804	138.805	413.747	1435.44	697.698		17	386.837	96.0749	1.4414	-3.38167	88.6772	136.84	143.029	505.408		Output	Collect 3 drops per time
6.25	151	151	20.8	12.5	12.5	51.5	399.3		1512.65	378.162	104.182	313.048	187.829	386.927		18	238.308	58.7025	0.17919	-1.6421	198.922	139.718	144.458	713.2			Time
6.5	175	12.5	175	12.5	12.5	12.5	400		1750	31.25	875	312.5	187.5	93.75		19	202.472	77.2043	44.4212	8.67637	450.194	93.3239	67.0856	479.709		Flowrate	each sample	each drop
6.75	12.5	60.2	12.5	13.1	13.1	297	408.4		122.429	147.405	61.2145	320.764	192.458	2181.68		20	346.375	102.796	113.365	4.32488	420.633	55.8329	30.0161	209.193		150 ul/h	22.25 mins	7.42 mins
7	91.1	12.5	61.9	12.5	74.8	147	399.8		911.456	31.2656	309.655	312.656	1122.56	1103.05		21	424.962	118.071	156.415	1.09772	346.712	46.3298	10.1272	133.943		300 ul/h	11.07 mins	3.69 mins
7.25	84.2	12.5	12.5	12.5	139	139	399.7		842.632	31.2735	62.5469	312.735	2086.56	1043.28		22	418.805	110.951	172.245	-3.85238	345.454	57.931	20.311	136.752		400 ul/h	8.25 mins	2.75 mins
7.5	84.2	12.5	12.5	12.5	139	139	399.7		842.632	31.2735	62.5469	312.735	2086.56	1043.28		23	264.846	67.7081	97.156	-5.96801	298.346	144.569	37.5385	260.276
7.75	78.3	12.5	12.5	127	127	41.6	398.9		785.159	31.3362	62.6724	3183.76	1910.25	312.86		24	174.761	41.9406	57.0293	0.07061	340.263	242.57	65.8938	429.279
8	92.8	12.5	109	12.5	109	64	399.8		928.464	31.2656	545.273	312.656	1635.82	480.24		25	118.827	75.0303	38.6643	27.1644	302.386	270.233	58.1907	452.09
8.25	113	12.5	12.5	51.1	132	78.2	399.3		1131.98	31.3048	62.6096	1279.74	1983.47	587.528		26	78.598	177.101	93.5565	-4.67484	343.591	168.747	11.4764	315.385
8.5	168	12.5	12.5	76.5	12.5	117	399		1684.21	31.3283	62.6566	1917.29	187.97	879.699		27	83.4663	88.5088	141.181	7.73239	373.231	107.119	6.07647	213.239
8.75	187	162	12.5	12.5	12.5	12.5	399		1874.69	406.015	62.6566	313.283	187.97	93.985		28	260.844	78.8074	103.969	36.2243	339.684	65.3392	-1.97148	166.982
9	12.5	124	76.8	48.6	12.5	124	398.4		125.502	311.245	385.542	1219.88	188.253	933.735		29	364.631	60.3472	70.1147	102.525	331.22	52.8357	-6.18293	181.749
9.25	181	12.5	111	69.8	12.5	12.5	399.3		1813.17	31.3048	555.973	1748.06	187.829	93.9143		30	344.336	36.9055	60.9505	326.768	379.478	36.9187	-2.4569	215.182
9.5	12.5	12.5	12.5	349	15.8	12.5	414.8		120.54	30.135	60.27	8413.69	228.544	90.405		31	270.703	41.0811	111.47	575.335	394.538	29.835	-5.67073	144.615
9.66667	12.4	12.4	12.4	12.4	310	239	598.6		82.86	20.715	41.43	207.15	3107.25	1197.79		32	230.867	37.756	270.428	794.893	284.992	26.4359	-7.14038	58.479
9.83333	180	12.4	12.4	12.4	369	12.4	598.6		1202.81	20.715	41.43	207.15	3698.63	62.145		33	817.461	22.9302	155.712	414.058	198.42	45.965	-6.54114	64.0863
10	103	182	179	12.4	53.4	68.6	598.4		688.503	304.144	598.262	207.219	535.428	343.917		34	1352.82	11.0547	79.1932	226.146	172.96	70.5555	-8.27192	99.0738
10.1667	143	171	171	12.5	44.3	57	598.8		955.244	285.571	571.142	208.751	443.888	285.571		35	1290.57	20.4736	70.0832	235.928	168.09	70.4135	-9.4838	96.8166
10.3333	53.6	139	156	156	41.6	53.1	599.3		357.751	231.937	520.607	2603.04	416.486	265.81		36	1169.14	14.7693	33.4634	161.768	138.557	89.623	-4.73002	104.103
10.5	241	12.5	12.5	193	60.8	78.9	598.7		1610.16	20.8786	41.7571	3223.65	609.32	395.357		37	1087.64	35.8407	32.4914	87.8064	168.066	78.1461	-5.89837	150.05
10.6667	12.4	119	12.5	12.4	221	221	598.3		82.9016	198.897	41.7851	207.254	2216.28	1108.14		38	1024.32	53.3402	59.8754	2.73368	256.864	41.1167	-6.21306	127.311
10.8333	12.5	29.1	266	12.4	12.4	266	598.4		83.5562	48.6297	889.037	207.219	124.332	1333.56		39	879.245	76.8683	24.2189	-3.96238	262.892	14.7637	5.02194	112.552
11	12.4	12.4	156	156	104	156	596.8		83.1099	20.7775	522.788	2613.94	1045.58	784.182		40	553.1	52.3112	15.7523	-5.10462	322.817	24.7558	73.5534	447.615
11.1667	12.4	12.4	156	156	104	156	596.8		83.1099	20.7775	522.788	2613.94	1045.58	784.182		41	385.861	43.8886	36.2133	-3.71936	290.574	37.7338	109.746	679.261
11.3333	12.4	12.4	546	12.4	16.4	12.4	612		81.0457	20.2614	1784.31	202.614	160.784	60.7843		42	329.67	62.5778	66.8962	-3.45842	404.213	52.8454	36.1525	326.581
11.5	211	211	12.4	12.4	139	12.4	598.2		1410.9	352.725	41.4577	207.289	1394.18	62.1866		43	353.911	48.7007	62.0275	-0.70197	376.862	57.5566	24.4187	227.002
11.6667	162	162	12.5	12.5	162	88.4	599.4		1081.08	270.27	41.7084	208.542	1621.62	442.442		44	399.084	31.1149	40.6066	-1.77897	414.606	54.1656	46.1422	347.943
11.8333	12.4	12.4	12.4	219	284	58.4	598.6		82.86	20.715	41.43	3658.54	2846.64	292.683		45	508.415	27.7096	37.7693	69.6573	459.282	27.2397	31.0539	390.757
12.5	12.5	12.5	12.5	46.8	46.8	18.8	149.9		333.556	83.3889	166.778	3122.08	1873.25	376.251		46	560.034	4.11911	17.0844	247.357	429.741	22.0282	27.3915	480.72
13.1667	12.5	12.5	36.3	36.3	36.3	16	149.9		333.556	83.3889	484.323	2421.61	1452.97	320.213		47	344.402	10.8703	5.16859	517.144	345.501	10.569	8.82162	502.578
13.8333	27.4	27.4	12.5	27.4	27.4	27.4	149.5		733.11	183.278	167.224	1832.78	1099.67	549.833		48	377.08	7.26569	3.89589	447.735	280.23	29.488	-0.77299	496.912
																49	599.515	7.67314	22.8832	176.994	327.988	94.126	20.4517	512.205
																50	418.113	9.27618	31.4215	320.608	235.579	152.074	73.1617	377.493
																51	256.218	10.7781	6.64233	594.418	105.959	311.57	61.0396	401.427
																52	185.567	66.3251	2.36446	617.467	39.8176	238.185	59.4461	305.615
																53	314.9	110.297	3.74555	338.482	76.3941	151.95	45.5161	225.386
																54	693.986	93.8711	-0.53058	-3.47121	117.693	100.54	28.6971	321.983
																55	447.962	42.7852	27.7363	-3.18086	148.684	77.6974	25.6373	420.576
																56	157.414	19.9234	7.87832	1.3804	265.867	37.6999	49.1618	490.947
																57	95.8546	29.9342	55.3528	9.49499	347.045	52.9084	18.279	238.797
																58	107.305	31.9357	112.792	16.5863	314.331	41.9947	4.99181	152.432
																59	125.615	30.2346	178.443	6.62342	330.088	27.4076	-5.24891	118.839
																60	144.751	10.9327	135.636	0.85469	312.111	69.5726	9.23004	143.426
																61	141.231	8.91929	36.8008	-2.35072	256.784	302.69	63.3763	365.213
																62	204.393	17.0147	0.63722	113.81	166.904	284.192	90.7909	521.19
																63	338.51	25.708	0.21066	274.311	89.8246	182.583	56.4565	478.773
																64	605.884	33.1819	2.54452	4.76233	140.288	115.23	15.7012	520.601
																65	776.08	23.8522	1.02533	-4.51367	169.023	146.798	21.7104	458.796
																66	852.844	36.5129	72.8227	7.38832	161.286	109.007	13.8231	126.876
																67	742.838	47.0292	28.4198	-4.31286	89.7872	160.57	20.4751	76.8304
																68	672.885	45.6076	8.9762	-2.85725	74.6225	378.224	65.4352	142.827
																69	637.95	49.2806	1.96936	-3.19109	21.2836	408.06	79.8907	124.369
																70	476.544	43.2938	13.6107	-3.58889	44.9641	524.78	64.0927	84.2215
																71	185.459	52.8376	194.469	-3.36121	45.719	460.045	57.5713	24.7016
																72	75.5335	34.4667	217.431	-2.22665	78.4665	271.463	29.3332	38.4153
																73	60.6477	16.6668	63.6253	-3.45714	119.05	199.727	10.693	128.769
																74	133.583	24.7325	20.8308	4.61907	146.664	129.751	-0.8299	198.106
																75	125.23	10.9922	9.51639	10.7063	191.993	86.5484	0.16103	309.449
																76	86.5308	24.0842	4.49553	8.24915	143.208	52.2434	98.5041	536.26
																77	42.8571	39.0319	3.15815	0.49271	80.6361	21.1905	229.069	491.575
																78	27.4355	34.7433	-0.08304	2.2003	65.548	18.1014	241.854	333.543

## Sheet: Trained Model parameters (main)
Calibration		Parameters. Input parameters with (in_ ) are overwritten by an added measurement
	k_cat13_AK_ADP	K_M13_ADP_AK	k_cat14_AK_AMP_ATP	K_M14_AMP_AK	K_M14_ATP_AK	k_cat15_PK_ADP_PEP	K_M15_ADP_PK	K_M15_PEP_PK	k_cat16_PK_PEP_UDP	K_M16_PEP_PK	K_M16_UDP_PK	k_cat17_PK_GDP_PEP	K_M17_GDP_PK	K_M17_PEP_PK	k_cat18_GMPK_ATP_GMP	K_M18_ATP_GMPK	K_M18_GMP_GMPK	k_cat19_UMPK_ATP_UMP	K_M19_ATP_UMPK	K_M19_UMP_UMPK	k_cat21_UPRT_PRPP_Ura	K_M21_PRPP_UPRT	K_M21_Ura_UPRT	k_cat22_APRT_Ade_PRPP	K_M22_Ade_APRT	K_M22_PRPP_APRT	k_cat26_PK_ATP_Pyr	K_M26_ATP_PK	K_M26_Pyr_PK	k_cat27_PK_Pyr_UTP	K_M27_Pyr_PK	K_M27_UTP_PK	k_cat28_PK_GTP_Pyr	K_M28_GTP_PK	K_M28_Pyr_PK	k_cat29_GMPK_ADP_GDP	K_M29_ADP_GMPK	K_M29_GDP_GMPK	k_cat30_UMPK_ADP_UDP	K_M30_ADP_UMPK	K_M30_UDP_UMPK	ADP_in	AMP_in	GDP_in	GMP_in	GTP_in	PPi_in	Pyr_in	UDP_in
0	0.015489	0.001127	1.46411	3.75657	0.005476	48.4015	24.2005	0.732044	0.057435	0.089542	0.002044	0.358175	0.001814	0.021205	50	31.0462	50	0.748074	0.77278	0.003872	0.001311	0.026334	0.232246	7.93132	0.001176	3.88064	2.30742	0.019871	0.007829	0.062633	0.085745	3.2632	0.006727	0.199571	0.010263	26.9687	0.072103	0.017261	18.2612	0.009828	0.049354	39.8284	0.025492	3.2632	0.004458	0.008175	0.416818	0.007829	28.7795
1	0.067566	19.6994	20.1308	0.086679	14.3896	50	0.013455	5.66933	0.815782	0.939121	0.142654	0.222399	0.052668	0.006304	33.1307	12.2319	41.5918	0.224821	12.6358	0.288417	6.88966	37.3225	17.8699	10.7411	5.2554	0.003668	3.88064	0.354316	0.301187	0.041501	0.041501	0.064005	0.006727	0.043339	14.2346	18.2612	0.010263	0.03684	0.528965	1.20478	8.93482	0.086679	24.464	0.084822	2.48916	3.83883	0.002253	0.03684	0.055
2	0.001033	0.013167	8.28248	0.095554	6.74202	38.5551	0.10308	0.234775	0.001854	49.4614	0.267359	0.053821	0.043339	0.031657	39.8284	0.040612	41.1438	0.002111	0.001576	10.2857	0.002404	0.004362	0.195294	8.37267	0.035663	14.2346	0.024411	0.112409	0.118664	0.009722	0.806994	14.7047	0.002457	0.8519	0.03684	23.1744	0.020306	0.00695	45.3562	2.38362	0.012746	0.076944	14.7047	18.8642	0.046752	9.43201	0.007661	0.001022	2.20959
3	0.622275	0.022144	0.007336	0.001461	0.576841	25.8253	0.034898	0.045751	0.003789	1.37199	0.589473	0.097646	0.273214	40.2621	46.3494	0.540548	40.7005	2.18579	0.861177	11.2166	14.2346	0.010718	0.018621	13.1953	10.9763	0.036443	3.83883	0.077782	0.028717	0.002709	0.147365	0.001139	0.007745	1.09288	14.0812	29.4097	0.002253	0.003589	0.006442	31.3843	0.001215	44.3843	3.67608	31.3843	0.152232	8.74336	0.011562	0.002327	0.528965
4	0.066118	0.00441	7.1947	0.425945	0.008087	38.9749	0.038471	7.4323	1.85803	0.039314	0.028102	0.256024	3.96561	0.056816	23.4268	0.041054	50	4.23187	5.9848	45.8501	23.9398	15.3557	3.09119	8.01769	3.63648	0.685986	0.048822	0.490345	0.142654	0.132238	0.294733	5.85656	0.007416	0.025492	16.3867	10.5109	0.001834	2.04827	0.090517	3.33466	6.52649	48.4015	0.51763	45.8501	16.7455	3.33466	0.029346	23.4268	0.105337
5	6.74202	0.001874	17.1122	1.61401	0.918998	19.4872	0.107643	0.189051	2.59936	1.29967	1.21789	0.570628	0.029988	7.35224	33.4915	0.016709	45.8501	1.49617	0.055598	30.3809	10.0653	2.99237	3.33466	12.7734	0.002278	1.83802	0.708641	0.040175	0.002327	0.346724	0.656902	0.047262	0.197421	0.015157	6.74202	21.0221	0.001628	44.8676	0.00863	4.71595	1.61401	11.4623	0.074484	2.25798	3.12485	1.20478	5.85656	0.002954	0.440012
6	0.167818	0.040175	27.2624	50	0.106484	50	0.21297	0.506538	0.732044	0.195294	0.007416	0.002022	22.6778	5.14279	14.7047	0.015489	48.4015	0.032703	0.015489	2.09312	1.89872	0.008537	0.328447	8.46384	0.001542	15.1903	0.006655	0.370003	0.073681	0.104202	0.250538	0.002768	0.025217	0.005188	0.006304	5.73106	6.52649	0.8519	0.317947	0.010602	16.7455	0.001854	0.407886	0.090517	4.92475	11.3388	1.28567	10.1749	12.2319
7	0.002158	0.314522	0.824665	1.56241	0.528965	23.6819	4.37163	0.001011	0.105337	0.001311	0.021436	0.317947	0.001445	0.006236	27.8594	0.010952	50	0.003872	0.041953	0.693456	2.30742	0.001011	0.076944	8.93482	0.004757	28.7795	0.464497	39.8284	15.692	0.106484	0.167818	4.97837	0.006583	0.449647	4.37163	13.7795	0.033419	0.004809	0.011562	0.121263	4.71595	48.9286	0.094524	19.0697	10.1749	0.949348	3.02495	14.5463	0.012473
8	0.77278	0.197421	17.1122	17.6774	0.008819	25.5471	0.006875	5.54784	5.19879	3.12485	0.007336	0.006373	0.806994	0.589473	29.0929	0.006583	49.4614	0.358175	0.004269	0.002066	2.00438	0.006373	0.366018	22.9248	0.054407	48.9286	0.022385	0.270271	1.74113	0.014358	0.018823	0.006236	0.001493	36.9205	0.019871	15.1903	0.210676	0.001414	10.3977	0.150592	7.4323	3.15888	0.642826	0.029665	0.077782	10.5109	0.815782	23.9398	3.88064
9	1.89872	0.004177	36.9205	0.020306	0.009111	49.4614	0.5584	8.37267	23.4268	4.27795	0.157259	0.362075	2.46234	0.083004	26.3908	0.006512	50	0.004362	0.880035	0.005657	1.05794	5.54784	2.51626	5.9848	2.59936	0.093506	0.179085	0.016709	1.44833	5.19879	2.57136	16.3867	0.002205	0.169645	0.035278	11.8408	0.008175	0.374033	0.010375	0.029988	0.022875	0.003221	0.16601	0.005417	44.8676	0.004269	0.024148	0.093506	22.6778
10	0.210676	0.147365	16.0356	8.74336	34.5975	25.8253	0.474668	0.043339	18.0644	0.435272	0.247839	0.001011	0.02605	0.070558	16.3867	0.399146	49.4614	0.002594	11.0958	35.7401	2.8041	30.3809	2.8967	8.64918	15.8628	0.019028	0.083004	2.25798	0.031657	0.117386	0.011815	0.001091	0.001737	47.8801	15.3557	5.66933	0.595892	0.002353	0.053241	0.034898	0.062633	46.3494	11.3388	5.54784	0.001228	11.4623	0.412328	0.002828	44.8676
11	9.43201	21.7164	9.53472	1.96142	0.001978	45.8501	6.38663	0.040175	0.006442	42.0447	0.552385	0.366018	10.8581	1.81822	38.1398	17.2986	22.9248	0.017075	0.065406	5.60826	2.59936	4.14119	0.012205	7.84588	0.949348	1.05794	0.012608	0.656902	1.83802	0.001283	6.04998	0.08035	0.007914	0.003668	0.039314	23.1744	0.002181	0.030979	0.003748	0.010952	37.3225	9.43201	1.61401	10.8581	0.17336	0.232246	0.001576	6.18246	2.57136
12	0.044288	0.002511	3.37097	0.798301	0.100871	20.5716	0.440012	7.76136	1.77926	0.024148	31.3843	0.005536	0.126632	50	21.0221	0.024148	48.9286	0.77278	0.002022	0.003186	8.93482	30.0537	0.053821	6.11586	0.004706	0.153889	1.09288	15.3557	36.1293	0.430583	30.7118	48.4015	0.160703	0.716358	0.5584	8.83857	0.061291	0.880035	0.002205	27.8594	0.073681	0.403492	0.242528	10.6254	0.016891	14.0812	0.037241	4.23187	0.005907
13	0.003708	0.495684	0.001795	0.016709	3.44479	23.6819	0.870555	0.001022	0.693456	0.583123	0.128011	0.066838	1.32813	0.057435	18.0644	5.42896	50	0.090517	0.815782	0.824665	3.02495	39.8284	0.004362	7.76136	0.005417	0.045751	0.111198	38.9749	0.010488	0.093506	0.144207	8.55601	0.025769	0.001011	0.002859	6.59755	0.006236	0.342989	14.3896	0.027799	9.33041	16.9279	0.037241	0.001283	0.014994	9.2299	0.001593	0.004132	0.004177
14	0.033059	0.074484	14.7047	4.18628	0.04477	47.8801	2.11591	21.7164	2.33255	0.061291	0.010153	0.464497	28.4694	0.001011	9.84961	10.0653	46.3494	0.708641	4.05245	3.5973	7.67776	8.01769	0.002828	8.19326	4.18628	0.583123	0.007179	37.3225	0.197421	0.002302	17.4869	0.087623	0.088577	1.40203	4.56518	0.764455	0.042872	0.899305	0.093506	22.1919	0.440012	0.004362	0.116122	2.99237	10.7411	0.273214	0.169645	0.534725	1.63158
15	0.798301	0.001895	36.5228	3.52022	0.016175	16.5651	1.4173	0.135134	8.64918	0.041953	0.21297	0.528965	4.71595	15.5229	27.2624	0.26163	31.3843	0.815782	0.167818	28.4694	4.92475	14.2346	0.167818	6.88966	0.602381	0.074484	0.001011	13.9295	0.622275	0.99138	0.002327	1.34259	0.121263	0.033059	11.3388	15.3557	0.011072	0.059978	0.056204	0.043339	0.027203	0.425945	0.002566	0.162453	0.03889	0.119956	0.002181	31.0462	18.0644
16	1.1537	3.5973	18.2612	47.8801	0.002679	24.2005	0.117386	23.9398	0.02662	0.321409	1.02412	0.279197	0.00289	3.71611	16.5651	0.069046	48.9286	0.001957	0.001795	10.7411	1.52893	8.28248	0.253266	7.51324	0.005022	0.083908	0.00134	0.169645	0.063315	0.008724	0.058692	26.3908	0.003475	0.342989	8.74336	5.14279	0.029346	0.03235	0.148969	0.005781	0.029988	0.002404	0.001559	0.528965	1.96142	2.00438	27.5593	0.701007	15.3557
17	1.87827	1.59662	12.2319	0.071326	10.1749	29.0929	0.362075	14.8648	36.9205	24.7304	0.001542	0.346724	0.001369	0.024411	13.1953	0.061958	50	0.017261	0.335639	0.009111	2.99237	0.552385	46.8541	10.3977	8.28248	29.0929	0.055	0.155565	2.83463	0.970136	8.46384	0.007025	0.014204	0.469555	0.501082	3.09119	0.001369	0.012473	0.479837	0.199571	19.0697	2.13895	48.4015	0.001509	0.018823	0.023888	0.036051	1.74113	16.3867
18	0.020306	9.43201	3.96561	0.005244	0.716358	16.0356	0.040612	8.93482	0.001895	41.5918	1.63158	0.001033	0.870555	0.370003	47.8801	19.2773	37.7289	0.039742	0.001033	0.083908	0.469555	15.8628	8.105	9.74351	5.66933	0.006304	0.031316	9.53472	13.339	0.002538	0.019871	0.001628	0.370003	0.056204	2.25798	30.0537	0.201744	0.053241	15.692	0.740016	0.058692	30.0537	0.122583	44.8676	1.12898	19.914	0.011437	0.781195	0.142654
19	0.104202	4.14119	0.403492	13.7795	0.014673	8.105	0.024411	3.40768	0.664055	0.023888	0.038057	0.139597	0.007661	0.001664	37.3225	0.056816	47.8801	0.021669	0.015157	10.1749	0.044288	0.019871	1.85803	8.64918	0.092499	50	0.104202	0.002738	0.440012	0.001509	0.317947	6.52649	0.5584	26.1066	1.34259	21.7164	0.029346	16.0356	0.294733	0.003475	0.001369	5.9848	18.661	0.003437	6.24978	11.4623	0.046249	0.089542	36.5228
20	0.012884	0.041953	11.0958	0.485062	10.0653	23.9398	0.084822	0.642826	1.38693	30.3809	0.294733	0.382223	0.256024	0.046752	14.5463	0.007102	50	1.03527	11.2166	10.6254	0.806994	0.011192	8.83857	17.4869	49.4614	49.4614	0.003957	0.003327	9.63855	0.006512	28.1628	0.010375	0.037647	3.2632	0.167818	3.9229	0.026334	0.440012	1.27182	0.125268	0.002859	4.92475	31.726	0.006801	0.005972	0.229744	11.4623	0.004968	19.4872
21	1.9403	1.20478	50	0.929005	0.002768	45.3562	0.001509	1.38693	9.53472	0.019235	0.842723	0.374033	4.71595	0.006583	11.2166	31.726	46.8541	0.005076	2.30742	0.086679	0.033059	19.4872	0.071326	7.27304	0.001255	0.013899	0.002859	0.072103	0.002922	0.017449	0.26163	0.899305	0.01842	0.001044	28.4694	1.98278	0.378106	0.010043	0.090517	35.7401	0.075295	1.56241	0.135134	7.11719	32.7738	0.002111	0.097646	0.001242	0.324909
22	2.62767	1.37199	4.14119	0.007661	0.002229	36.1293	0.256024	17.4869	37.7289	0.001542	0.00134	0.005359	0.004555	0.002709	16.3867	8.46384	50	0.049891	0.177156	1.57942	0.335639	0.041953	0.001445	7.51324	0.075295	0.007416	0.017449	2.43582	0.495684	0.001139	2.57136	0.394846	0.00441	0.117386	0.021436	4.8717	0.009514	0.004223	0.085745	0.232246	0.479837	46.8541	0.011562	48.4015	12.7734	11.0958	1.04655	13.7795	31.3843
23	0.002066	3.15888	9.53472	0.003957	0.130814	48.4015	0.009412	12.7734	2.20959	1.17896	6.24978	0.317947	0.007579	0.279197	9.74351	7.93132	50	0.122583	0.003589	26.6782	3.2632	0.138093	38.9749	8.19326	0.002353	5.08739	0.012205	0.00931	14.3896	0.003327	0.123918	3.15888	0.001542	0.317947	0.006442	0.732044	0.069046	0.002089	0.024148	50	0.059331	0.164222	23.4268	5.79347	0.041501	1.27182	0.029665	1.83802	0.020976
24	0.001176	1.63158	0.091502	15.5229	6.45618	29.4097	0.430583	1.52893	48.9286	0.071326	0.444804	0.485062	0.635901	0.034522	26.6782	0.980701	23.4268	0.084822	0.160703	32.4207	2.77389	3.88064	18.46	8.105	0.362075	0.005596	0.010375	4.81922	0.403492	0.006373	0.116122	3.29874	0.116122	0.346724	0.002859	16.2102	0.004177	0.346724	0.097646	0.009013	11.8408	49.4614	0.005417	0.001255	16.5651	0.001311	0.004605	0.025217	46.3494
Iteration 1
	ADP_in	AMP_in	GDP_in	GMP_in	GTP_in	K_M13_ADP_AK	K_M14_AMP_AK	K_M14_ATP_AK	K_M15_ADP_PK	K_M15_PEP_PK	K_M16_PEP_PK	K_M16_UDP_PK	K_M17_GDP_PK	K_M17_PEP_PK	K_M18_ATP_GMPK	K_M18_GMP_GMPK	K_M19_ATP_UMPK	K_M19_UMP_UMPK	K_M21_PRPP_UPRT	K_M21_Ura_UPRT	K_M22_Ade_APRT	K_M22_PRPP_APRT	K_M26_ATP_PK	K_M26_Pyr_PK	K_M27_Pyr_PK	K_M27_UTP_PK	K_M28_GTP_PK	K_M28_Pyr_PK	K_M29_ADP_GMPK	K_M29_GDP_GMPK	K_M30_ADP_UMPK	K_M30_UDP_UMPK	PPi_in	Pyr_in	UDP_in	UMP_in	UTP_in	k_cat13_AK_ADP	k_cat14_AK_AMP_ATP	k_cat15_PK_ADP_PEP	k_cat16_PK_PEP_UDP	k_cat17_PK_GDP_PEP	k_cat18_GMPK_ATP_GMP	k_cat19_UMPK_ATP_UMP	k_cat21_UPRT_PRPP_Ura	k_cat22_APRT_Ade_PRPP	k_cat26_PK_ATP_Pyr	k_cat27_PK_Pyr_UTP	k_cat28_PK_GTP_Pyr
0	0.017261	9.95687	0.247839	0.132238	2.59936	3.67608	0.003551	8.28248	0.449647	0.440012	2.92825	0.001576	0.004044	0.036443	7.84588	50	0.002622	0.039314	0.001311	10.6254	0.28531	0.001895	0.031316	6.38663	0.016529	3.2632	11.4623	3.2632	0.002709	0.234775	0.00441	24.7304	0.495684	0.002679	0.005719	27.2624	48.4015	2.46234	40.2621	22.1919	17.1122	0.267359	49.4614	0.008175	0.227269	6.38663	0.003152	6.6694	0.001067
1	13.631	1.72237	0.030979	0.044288	0.096594	0.006512	0.003872	0.020751	0.195294	0.678596	0.083004	0.002158	1.4173	0.001445	0.004655	42.5025	0.430583	0.107643	0.007497	12.4997	49.4614	7.27304	41.1438	0.479837	24.9997	36.1293	0.001255	0.258812	27.2624	0.007025	0.294733	13.339	4.14119	5.54784	45.3562	9.33041	0.079485	0.03684	16.9279	46.8541	20.1308	0.370003	21.4824	0.060631	2.30742	16.9279	0.764455	8.37267	0.019235
2	0.019657	0.642826	0.105337	22.6778	6.96468	3.19328	0.210676	0.010952	0.050435	2.09312	0.26163	0.001775	0.030979	2.54366	0.011944	47.3644	50	35.7401	0.197421	0.622275	0.00931	1.08111	3.96561	0.088577	0.189051	0.250538	0.479837	37.7289	0.004968	0.139597	0.183007	0.02662	0.02662	4.97837	34.2248	0.038057	23.9398	0.512054	0.003872	9.13047	1.02412	0.121263	42.9654	0.128011	2.51626	7.93132	0.038057	0.210676	0.002679
3	13.631	0.012074	1.35721	0.002651	10.5109	0.495684	0.001228	0.075295	0.003551	18.46	0.001354	0.208406	0.014673	0.001834	0.049891	50	33.4915	0.444804	0.595892	25.8253	0.022629	0.416818	50	21.9528	0.552385	0.054407	8.93482	2.25798	0.006304	0.090517	0.183007	0.232246	17.6774	0.02691	0.534725	0.16601	49.4614	0.217634	0.112409	10.9763	0.21297	0.012473	35.7401	0.002066	2.83463	7.84588	0.001215	0.119956	0.014515
4	0.007257	0.003872	0.918998	0.007745	0.435272	32.0715	0.002089	0.040175	0.007257	0.001056	12.1001	6.88966	35.3551	0.157259	1.96142	50	48.9286	0.002229	0.171492	0.145777	18.8642	6.24978	0.004757	0.012746	5.19879	13.1953	12.3651	0.006801	0.01375	1.00218	0.028102	6.04998	1.31382	0.003551	0.104202	0.145777	48.9286	38.9749	15.5229	18.0644	3.15888	0.552385	17.8699	0.005076	2.28256	9.63855	0.008445	0.091502	0.335639
5	0.003789	1.25812	0.321409	0.304467	4.0088	1.20478	15.1903	0.002134	0.004315	0.078629	0.001895	0.081225	0.014994	0.001202	0.125268	48.9286	2.04827	3.2632	50	0.370003	0.003589	0.032002	15.692	0.403492	31.3843	0.042872	0.017075	6.45618	4.18628	28.1628	12.7734	0.002158	0.833645	0.069798	23.6819	0.083908	9.53472	0.008724	32.7738	36.1293	4.81922	0.222399	8.64918	0.370003	5.60826	7.4323	0.003513	0.001414	0.001022
6	0.129405	50	0.015658	0.003831	0.407886	8.55601	23.4268	0.055598	0.003018	4.61489	49.4614	0.125268	5.73106	3.37097	0.378106	45.8501	0.99138	0.001202	47.3644	46.3494	2.0262	1.85803	1.00218	0.040175	0.016709	0.157259	2.13895	2.8967	0.001022	0.144207	0.018222	4.66515	0.362075	0.015157	30.0537	2.18579	19.914	4.7673	0.732044	17.2986	14.3896	0.354316	19.2773	0.021205	4.37163	8.55601	1.76009	0.99138	0.005657
7	2.33255	0.003748	0.02363	0.005359	0.99138	0.003789	2.51626	0.403492	0.199571	37.7289	0.435272	0.00289	32.0715	0.063315	35.3551	49.4614	0.004914	0.001854	0.716358	34.2248	0.335639	0.208406	15.0267	1.1918	0.039314	5.03259	25.2719	8.01769	0.010834	7.1947	1.46411	0.056204	1.68547	0.007102	29.0929	0.485062	21.251	0.096594	5.9848	50	1.03527	3.96561	11.9697	0.523267	7.93132	10.0653	0.014051	0.072103	11.3388
8	0.724158	0.020527	0.015828	0.007025	10.8581	1.04655	0.003152	4.09658	0.011072	17.4869	0.001957	0.002302	1.4173	1.16626	0.061958	47.8801	3.12485	15.3557	50	0.004	11.3388	6.88966	0.001509	39.8284	8.01769	0.001509	2.46234	36.5228	4.09658	0.001354	12.2319	0.007579	0.570628	0.815782	0.454544	0.011944	50	0.009111	10.3977	50	0.002828	0.014833	8.64918	0.011688	3.71611	9.84961	5.92033	0.001127	0.024148
9	0.197421	0.870555	0.001369	2.92825	8.105	0.001593	2.07057	0.001283	0.001957	27.2624	1.85803	0.013601	0.464497	0.003513	20.1308	21.9528	1.12898	0.570628	0.005596	2.8041	0.003018	7.27304	4.7673	2.30742	0.119956	0.011192	0.055598	5.03259	0.474668	0.150592	0.002679	0.003789	1.00218	40.7005	0.003118	13.339	49.4614	42.0447	31.726	47.3644	0.232246	0.311134	15.0267	0.806994	1.34259	7.84588	0.002431	0.004044	0.247839
10	0.007025	0.162453	0.02662	0.08211	0.013455	3.71611	0.007257	0.003292	0.004968	1.81822	0.001044	0.005907	0.00863	0.0034	2.20959	49.4614	1.34259	14.2346	0.017831	2.71445	0.029665	4.56518	0.001311	1.24456	0.008445	0.00863	0.027799	0.007102	0.60894	0.001044	0.122583	0.004506	0.024148	0.189051	41.5918	21.7164	12.1001	0.201744	29.7299	43.9062	1.74113	0.459493	9.63855	0.005972	0.528965	7.93132	0.970136	0.440012	0.101969
11	39.8284	1.1537	2.30742	0.449647	8.105	0.012338	0.002134	0.004269	1.54558	0.001593	4.81922	0.121263	0.258812	0.051539	0.002622	50	0.001022	0.222399	0.583123	26.3908	0.002768	40.2621	22.1919	0.622275	2.43582	0.346724	32.7738	0.017639	15.692	1.43273	0.833645	1.83802	0.899305	0.037241	9.53472	20.5716	36.5228	0.039742	7.59505	18.46	17.2986	0.354316	23.6819	0.018025	0.970136	14.7047	0.039314	0.006727	1.14127
12	0.010718	1.34259	7.84588	0.649826	0.001091	7.67776	4.61489	1.66731	0.0017	38.1398	0.006583	9.63855	1.00218	15.8628	0.025217	33.1307	0.018222	22.6778	8.37267	0.010834	22.6778	13.7795	0.001	0.378106	0.203941	40.2621	0.339294	0.013601	0.008087	3.12485	0.065406	0.025769	0.407886	0.02903	18.46	0.164222	31.726	2.07057	0.026334	11.2166	5.37048	0.370003	29.0929	0.133678	2.92825	11.8408	0.006304	0.099784	0.005596
13	0.701007	0.038471	0.001	0.005301	9.95687	2.04827	6.88966	1.08111	0.217634	0.001646	0.678596	0.02605	0.133678	16.5651	0.010153	50	0.011562	0.407886	0.001176	0.016709	10.8581	0.008264	3.96561	0.001719	0.001151	0.016709	0.003957	0.564481	0.006373	1.1537	0.025769	0.004861	0.007497	0.002181	45.3562	0.003475	29.0929	3.67608	15.3557	22.9248	38.9749	0.101969	10.0653	0.175248	0.169645	8.37267	1.16626	0.031657	0.024677
14	0.008	7.51324	7.93132	0.092499	11.2166	0.03889	1.56241	0.16601	0.26163	0.239916	0.153889	0.003551	0.003831	30.3809	0.004968	49.4614	47.8801	0.288417	11.5871	0.270271	0.093506	2.43582	0.158972	36.1293	14.3896	4.46736	0.10308	25.5471	0.061291	0.067566	0.001215	16.0356	23.9398	0.010718	0.084822	1.57942	26.9687	0.009514	28.7795	38.5551	1.17896	0.002651	9.2299	0.435272	5.31263	9.2299	0.002922	0.001445	0.001719
15	0.125268	0.002709	34.5975	0.05806	9.74351	0.685986	12.4997	12.6358	0.01331	0.701007	1.03527	0.126632	0.014204	0.055598	0.027499	46.8541	0.001593	0.001067	12.7734	0.253266	0.033059	0.017075	0.001189	0.870555	0.040612	0.540548	0.629051	0.861177	28.7795	2.38362	0.044288	1.63158	0.035663	4.18628	50	0.002022	14.3896	0.044288	8.01769	29.7299	29.0929	0.167818	11.5871	0.147365	1.11681	7.59505	0.007257	2.33255	0.167818
16	19.914	0.197421	0.187014	0.020527	13.339	0.002	0.003831	0.005022	0.3505	0.169645	0.03889	0.004809	0.003551	0.035278	0.02363	9.33041	0.053821	0.242528	0.008537	0.181035	0.362075	0.002679	0.086679	15.1903	1.64935	0.004605	0.003789	0.177156	0.459493	0.005076	0.039314	0.018621	18.8642	0.002278	46.8541	17.2986	0.013025	0.370003	18.2612	43.4332	49.4614	0.040612	22.4336	0.006103	1.04655	7.67776	0.03889	0.034522	0.123918
17	10.3977	2.23365	31.0462	0.054407	0.861177	0.002181	0.153889	0.009722	0.003589	19.0697	0.279197	8.64918	0.016351	0.001957	0.040175	50	2.96013	0.203941	13.1953	29.0929	48.4015	47.3644	0.282237	0.001814	0.8519	0.001737	0.088577	0.001127	0.001311	0.004809	10.6254	29.0929	0.239916	0.015489	3.71611	11.3388	50	0.909098	50	31.726	0.001114	0.321409	9.53472	0.008087	1.57942	16.3867	0.040175	0.011562	0.001033
18	0.017075	0.072888	0.001477	40.7005	0.024945	0.003513	0.197421	0.036051	0.001354	0.5584	0.045751	0.019028	0.001151	0.01375	37.7289	50	43.4332	4.8717	5.03259	0.003551	0.072888	1.68547	0.001814	0.002768	0.007745	30.7118	0.041953	16.3867	10.3977	14.8648	0.090517	32.7738	23.4268	11.4623	30.7118	32.4207	16.5651	0.116122	10.0653	37.7289	3.75657	0.512054	10.0653	0.02605	0.0034	7.84588	0.001044	0.129405	0.150592
19	0.01331	23.1744	0.015489	6.38663	10.9763	0.05806	0.006037	1.57942	0.015157	0.004088	2.13895	0.001102	0.036051	0.00143	19.0697	49.4614	0.002404	0.199571	0.003018	1.76009	47.8801	32.0715	9.74351	20.5716	0.147365	0.440012	6.31784	0.017831	0.074484	0.001399	0.253266	9.84961	0.001646	0.010375	0.444804	0.006583	50	0.077782	0.006103	9.63855	0.576841	0.002205	24.7304	0.001033	2.46234	13.9295	0.366018	0.435272	0.001079
20	50	0.324909	0.026334	0.5584	1.52893	0.002022	0.044288	0.001354	0.324909	1.10478	3.75657	0.050435	3.63648	0.148969	0.001895	50	0.019028	0.004706	48.9286	32.0715	0.002566	5.2554	0.050984	23.1744	0.005476	2.68521	48.4015	0.321409	0.002134	0.459493	0.693456	0.139597	0.030979	1.38693	0.007416	28.7795	50	0.354316	0.006655	49.4614	0.004458	0.304467	12.3651	0.117386	0.001737	8.01769	9.63855	0.002859	0.001775
21	0.031316	0.017831	1.87827	14.3896	10.3977	12.3651	0.203941	1.32813	0.019445	1.83802	13.9295	0.101969	0.001957	0.058692	0.02605	50	2.8655	0.833645	4.0088	0.036051	0.022875	0.001022	0.918998	4.37163	0.048296	0.03684	6.24978	0.147365	10.6254	0.005188	42.0447	37.7289	1.23116	5.60826	16.3867	31.0462	36.1293	0.485062	8.55601	22.4336	0.740016	0.009618	8.83857	0.046249	0.105337	7.67776	0.267359	0.001033	0.002404
22	0.464497	3.12485	0.02903	0.093506	0.008087	8.28248	2.59936	0.126632	0.242528	0.155565	15.3557	0.019445	0.002229	0.011688	0.064702	43.4332	0.089542	5.03259	13.9295	0.043811	0.001269	19.4872	0.011562	10.6254	4.18628	0.732044	0.013025	0.003118	0.001957	0.121263	0.021436	12.1001	0.113633	16.7455	38.9749	2.65628	9.63855	0.001091	0.512054	23.1744	34.5975	0.374033	13.4842	0.047776	2.83463	9.84961	0.004315	0.001957	0.019235
23	0.101969	0.004757	0.038057	46.3494	12.1001	0.005596	4.41923	0.004132	0.001151	0.03684	0.001978	0.02363	2.43582	0.027499	14.7047	14.3896	1.23116	0.148969	2.96013	0.004861	19.4872	1.89872	0.003437	0.074484	2.04827	0.382223	0.00143	6.45618	0.740016	3.15888	0.939121	50	0.007579	0.00695	3.37097	0.006169	43.9062	0.006373	9.03212	47.3644	5.31263	0.001011	11.7133	0.043811	4.09658	42.0447	0.003708	0.020527	0.033419
24	27.8594	0.239916	0.004	2.07057	15.1903	0.001719	16.9279	2.83463	0.069046	12.3651	4.81922	0.003084	0.041501	0.724158	0.075295	31.3843	22.6778	0.002205	5.9848	46.3494	0.51763	0.001493	3.67608	0.007102	6.81544	1.59662	24.464	0.045258	0.006304	0.011072	0.183007	0.595892	0.256024	0.003551	17.6774	2.8967	0.454544	0.005719	0.053821	25.2719	2.25798	0.004223	36.1293	0.378106	6.18246	5.54784	0.002353	0.006583	0.495684
Iteration 2
	ADP_in	AMP_in	GDP_in	GMP_in	GTP_in	K_M13_ADP_AK	K_M14_AMP_AK	K_M14_ATP_AK	K_M15_ADP_PK	K_M15_PEP_PK	K_M16_PEP_PK	K_M16_UDP_PK	K_M17_GDP_PK	K_M17_PEP_PK	K_M18_ATP_GMPK	K_M18_GMP_GMPK	K_M19_ATP_UMPK	K_M19_UMP_UMPK	K_M21_PRPP_UPRT	K_M21_Ura_UPRT	K_M22_Ade_APRT	K_M22_PRPP_APRT	K_M26_ATP_PK	K_M26_Pyr_PK	K_M27_Pyr_PK	K_M27_UTP_PK	K_M28_GTP_PK	K_M28_Pyr_PK	K_M29_ADP_GMPK	K_M29_GDP_GMPK	K_M30_ADP_UMPK	K_M30_UDP_UMPK	PPi_in	Pyr_in	UDP_in	UMP_in	UTP_in	k_cat13_AK_ADP	k_cat14_AK_AMP_ATP	k_cat15_PK_ADP_PEP	k_cat16_PK_PEP_UDP	k_cat17_PK_GDP_PEP	k_cat18_GMPK_ATP_GMP	k_cat19_UMPK_ATP_UMP	k_cat21_UPRT_PRPP_Ura	k_cat22_APRT_Ade_PRPP	k_cat26_PK_ATP_Pyr	k_cat27_PK_Pyr_UTP	k_cat28_PK_GTP_Pyr
0	40.7005	0.004	11.8408	0.732044	12.9125	0.106484	49.4614	0.197421	0.003589	0.534725	0.003872	0.005476	0.386385	0.013167	47.3644	0.114871	0.02691	13.631	0.047776	0.039742	0.242528	2.68521	0.162453	0.037647	1.1537	0.273214	0.009828	1.98278	25.2719	0.001576	0.065406	0.002594	7.11719	0.112409	1.72237	0.021905	0.08035	0.724158	37.7289	0.552385	0.009412	0.029988	6.6694	42.9654	0.054407	3.12485	0.005188	0.031657	0.001874
1	1.05794	2.28256	7.67776	2.83463	0.016351	0.014204	0.086679	0.16601	0.160703	0.332024	0.008264	3.02495	18.661	0.033783	9.63855	2.8655	0.019028	7.27304	0.014833	0.440012	0.693456	10.5109	4.7673	0.062633	1.1918	3.9229	2.38362	6.38663	1.54558	5.37048	17.8699	33.8562	1.03527	5.2554	43.9062	12.3651	4.516	0.111198	0.084822	0.75622	38.9749	0.824665	17.2986	1.00218	0.044288	24.2005	0.007661	17.4869	0.001242
2	47.3644	0.084822	0.004362	1.59662	44.8676	0.002404	10.7411	0.007102	0.001719	0.117386	0.003551	0.029665	0.167818	0.004132	0.040175	0.294733	0.001202	26.3908	0.004809	3.37097	0.053241	0.021669	5.31263	3.52022	0.032002	3.37097	44.8676	0.05806	0.108815	0.390593	0.490345	48.4015	6.24978	1.10478	8.01769	0.004	0.004555	2.65628	24.2005	0.479837	0.007914	0.016891	0.054407	7.93132	0.546434	0.210676	0.078629	0.005972	0.004044
3	0.116122	20.7956	7.67776	5.85656	9.03212	0.012746	0.001011	2.18579	0.001646	1.00218	0.022144	2.71445	2.16224	0.014994	38.5551	0.693456	0.114871	15.5229	0.004506	0.001011	0.023376	0.245169	1.1537	5.66933	0.899305	3.79748	1.83802	0.008087	49.4614	0.001022	0.001033	2.62767	0.011562	49.4614	0.012338	0.002205	0.001127	0.201744	0.479837	1.46411	12.2319	0.092499	23.9398	7.04052	0.040175	0.748074	0.059978	29.7299	0.006442
4	29.4097	0.074484	0.011437	0.023888	0.649826	0.012338	17.2986	0.071326	0.181035	4.66515	0.034522	0.007914	21.251	0.118664	0.678596	0.014515	0.002278	0.053821	0.028717	16.5651	16.0356	1.20478	0.017639	0.004809	5.85656	8.46384	50	0.005417	21.4824	0.023376	0.028102	0.016709	0.139597	0.031316	27.5593	1.59662	0.08035	0.135134	4.27795	17.4869	0.015828	2.59936	0.058692	4.71595	1.02412	45.3562	0.00134	0.091502	0.121263
5	0.003668	18.46	0.16601	0.001011	0.009722	0.001775	0.490345	0.001297	5.66933	1.81822	0.649826	2.99237	0.047262	0.220003	0.003708	0.253266	0.003327	0.114871	0.002181	47.3644	4.14119	0.421357	0.294733	0.366018	29.7299	1.02412	0.656902	0.001022	11.4623	0.02363	1.59662	5.85656	0.025492	0.157259	0.191109	0.150592	25.2719	16.0356	7.27304	28.1628	4.09658	13.9295	0.053241	0.027203	2.74401	32.0715	0.004861	2.25798	31.726
6	0.059978	0.028717	0.77278	0.003513	0.227269	0.00441	0.007745	0.0521	0.090517	0.046752	0.001269	0.007497	0.003513	0.001215	0.304467	41.1438	19.0697	0.042872	0.001399	0.301187	0.001044	6.88966	0.183007	0.004315	24.2005	1.68547	0.264479	0.003437	0.028408	1.64935	0.394846	1.46411	0.824665	0.087623	12.3651	3.55856	0.010952	0.282237	0.099784	1.08111	1.56241	2.74401	17.4869	0.501082	0.02662	2.99237	0.015157	0.842723	7.11719
7	2.8655	0.024677	0.007661	0.096594	0.008819	0.004088	0.724158	0.664055	10.8581	0.005476	0.08211	0.001737	40.7005	0.001151	0.062633	0.158972	3.9229	0.99138	0.003292	0.027799	0.009618	0.918998	5.42896	1.04655	0.017449	0.167818	0.002	0.005188	0.007914	0.005301	0.701007	0.512054	0.040612	0.002511	1.85803	0.029665	0.040175	0.153889	0.523267	17.2986	1.06946	2.8655	3.44479	1.98278	0.017831	0.324909	0.003957	0.002651	0.002
8	0.001814	0.005301	30.7118	0.430583	0.270271	6.45618	2.77389	27.5593	0.175248	0.002622	0.001834	0.113633	0.004315	0.014204	0.003256	1.24456	0.020751	0.899305	0.001242	0.142654	0.167818	0.139597	0.067566	0.005972	0.224821	3.52022	3.63648	0.512054	0.512054	1.48005	0.195294	0.024411	0.001228	4.71595	2.20959	0.141117	0.001795	0.16601	33.8562	1.91939	0.099784	2.09312	0.111198	4.14119	0.064702	4.18628	0.708641	1.85803	36.9205
9	0.485062	0.098709	0.421357	12.2319	1.98278	0.314522	0.001384	0.001526	0.171492	0.622275	0.002538	0.635901	2.83463	0.060631	0.005359	0.169645	0.030645	26.3908	0.002431	0.918998	0.001895	0.119956	0.0017	30.0537	0.833645	0.147365	0.171492	0.002378	0.001255	32.0715	1.40203	46.8541	0.187014	11.9697	0.049354	0.004506	0.002484	20.7956	1.43273	1.46411	0.358175	7.27304	0.051539	4.8717	0.073681	0.495684	0.104202	0.012205	0.693456
10	0.005076	0.010718	2.20959	0.050435	0.001628	0.055598	2.16224	2.30742	0.054407	0.181035	15.1903	0.003364	0.160703	0.206161	14.5463	1.00218	0.444804	1.01309	0.002768	2.48916	3.33466	0.99138	0.052668	0.010718	14.5463	0.001445	1.21789	11.4623	2.25798	0.139597	0.01331	0.001559	18.0644	0.014051	3.19328	1.34259	2.13895	0.038057	2.68521	1.06946	1.02412	0.034522	11.3388	41.1438	0.138093	15.5229	0.311134	0.008264	0.239916
11	0.001022	0.005536	1.51246	4.7673	22.1919	0.001079	8.83857	0.229744	0.00289	0.019657	0.001164	0.421357	9.03212	0.117386	22.4336	0.01375	21.251	0.390593	0.001283	0.195294	26.3908	0.006583	0.020751	0.004506	0.324909	1.66731	0.001215	0.020527	38.1398	20.35	0.342989	0.001127	0.005132	0.016709	0.001664	0.006304	5.54784	0.08211	2.09312	0.250538	34.5975	1.59662	1.35721	3.40768	0.027499	15.5229	0.095554	0.001	0.002954
12	0.002738	0.003589	0.169645	7.76136	49.4614	0.21297	1.96142	0.004861	0.027203	0.899305	0.006236	0.016891	0.135134	0.005476	0.002679	50	0.006442	0.043339	0.002484	0.147365	0.642826	6.18246	0.001044	2.28256	3.83883	0.806994	1.4173	36.5228	47.3644	0.032002	0.001978	26.3908	0.394846	0.004506	39.8284	2.28256	23.6819	0.506538	0.708641	48.4015	0.00695	0.011072	21.4824	0.016001	0.038471	11.5871	21.251	0.006727	0.03235
13	0.022144	23.1744	0.288417	7.51324	1.68547	15.5229	0.708641	0.035663	0.101969	0.014358	0.002229	0.001067	19.6994	0.032002	1.24456	0.052668	21.9528	0.523267	0.019235	0.622275	0.390593	0.642826	3.9229	25.5471	0.001445	50	0.003051	0.328447	0.011562	38.1398	0.362075	0.012608	0.013601	0.28531	0.167818	4.18628	0.005076	1.01309	0.142654	0.239916	4.71595	2.46234	0.138093	4.56518	0.047776	1.66731	0.093506	0.77278	0.001255
14	7.27304	0.002709	0.008537	3.33466	3.83883	0.003708	0.001461	0.016351	0.258812	0.001737	0.003327	0.002181	0.111198	0.004605	0.005022	0.332024	0.003551	0.649826	0.002679	0.576841	0.014051	2.99237	4.46736	0.004968	0.004861	0.050435	1.08111	0.094524	0.012746	5.85656	1.89872	0.091502	0.197421	0.001151	0.069798	20.5716	0.258812	0.141117	0.050984	0.169645	0.552385	1.23116	0.064005	0.105337	0.053821	1.96142	0.006583	0.17336	4.46736
15	30.7118	0.016709	47.3644	0.003513	1.01309	0.053821	0.024945	0.002679	0.035278	0.121263	0.001795	0.199571	24.464	0.006037	0.005132	0.011192	0.006037	1.00218	0.009111	0.027203	0.050435	0.024411	0.098709	11.5871	2.46234	10.9763	11.4623	39.3994	0.001189	11.9697	21.9528	17.6774	0.004655	21.251	0.011562	0.215289	0.469555	1.11681	0.264479	0.970136	1.43273	2.8041	0.708641	0.107643	0.019028	0.072103	0.018621	0.183007	32.0715
16	0.112409	16.7455	5.08739	0.005301	4.516	0.197421	3.44479	0.003221	0.010375	0.534725	0.250538	0.017449	0.474668	1.61401	31.3843	0.220003	0.066118	31.0462	0.026334	0.044288	1.44833	3.05789	14.7047	1.35721	0.022385	0.081225	32.0715	0.564481	0.002986	5.48808	2.25798	1.54558	1.43273	0.001127	0.77278	0.005657	0.642826	1.85803	2.8041	0.534725	11.3388	2.09312	4.516	3.79748	0.020527	8.46384	0.061958	0.049891	6.81544
17	0.342989	13.7795	30.7118	0.939121	0.063315	0.010834	2.25798	0.081225	0.17336	0.60894	0.059978	0.258812	0.136605	0.063315	30.7118	0.011562	0.005476	0.138093	0.005596	1.17896	0.155565	1.61401	3.05789	0.009828	0.523267	0.144207	0.017639	0.002986	0.010375	38.1398	0.010718	0.003118	1.38693	0.013025	1.14127	0.006727	1.76009	1.64935	5.14279	2.43582	5.14279	3.88064	1.37199	7.04052	0.077782	3.52022	0.043339	0.072103	0.909098
18	0.224821	0.011192	0.007497	0.002457	0.321409	0.358175	0.044288	0.006236	0.264479	0.328447	0.366018	0.001189	0.449647	0.005022	0.045751	0.824665	0.118664	1.21789	0.001593	0.092499	0.576841	0.007102	1.32813	0.444804	0.031316	0.253266	14.8648	33.1307	0.066118	0.068302	0.135134	0.416818	0.129405	1.85803	0.015322	1.70382	0.004605	0.049354	0.029988	5.60826	0.449647	0.038057	4.97837	0.206161	0.021669	0.311134	0.013601	0.001011	0.002278
19	0.003589	25.8253	0.00289	0.113633	33.8562	0.002954	2.23365	10.6254	0.399146	1.37199	0.005359	0.001834	48.9286	0.039742	0.444804	0.378106	0.002922	0.21297	0.035278	23.4268	0.002253	0.764455	0.037647	4.7673	21.0221	10.3977	0.094524	0.004362	0.629051	0.011562	0.002	0.007179	23.9398	0.018025	2.11591	0.018823	0.0017	0.017639	10.5109	11.8408	0.314522	27.8594	0.208406	0.031316	1.12898	0.181035	0.027499	0.024677	0.08035
20	0.003708	2.16224	15.1903	0.615571	0.093506	0.861177	0.001091	0.060631	0.093506	0.435272	0.011072	0.02363	1.76009	0.740016	0.002457	0.374033	3.75657	0.132238	0.026334	2.23365	1.02412	1.70382	0.014051	34.9743	0.006875	0.164222	0.015157	0.065406	13.339	0.003186	0.189051	0.001369	1.46411	0.019028	0.014515	8.46384	35.3551	3.02495	0.189051	0.421357	6.11586	0.815782	0.058692	32.4207	0.107643	2.40958	0.02605	0.050435	0.002709
21	0.528965	41.5918	26.9687	0.002622	1.09288	0.939121	4.516	2.74401	0.008175	0.069798	1.09288	45.3562	0.072103	0.002457	0.889618	0.002828	0.123918	0.495684	0.004088	1.87827	26.3908	0.036443	7.1947	0.642826	0.011944	4.81922	0.576841	0.239916	0.030645	0.012473	0.51763	3.71611	0.394846	0.152232	0.012473	0.011562	0.5584	0.001646	3.9229	0.085745	48.4015	1.46411	0.08211	0.133678	0.164222	23.1744	0.003914	0.012884	8.28248
22	7.59505	0.007829	0.014673	3.22805	4.18628	0.339294	0.084822	0.015489	0.088577	9.74351	0.091502	0.002181	1.06946	0.108815	0.167818	0.010834	1.29967	11.0958	0.001936	7.04052	0.358175	9.95687	0.007336	0.570628	0.058692	27.5593	1.12898	0.065406	0.016001	46.8541	0.101969	1.27182	0.04241	0.430583	0.066118	0.004223	0.010375	0.036443	0.029665	7.4323	1.09288	0.430583	0.033419	7.84588	0.297942	13.1953	0.001369	0.001414	0.358175
23	0.001354	4.09658	22.4336	0.002594	0.237331	0.013899	1.24456	2.68521	5.9848	0.133678	0.100871	25.5471	0.256024	0.201744	0.070558	1.70382	0.160703	37.7289	0.001139	1.64935	0.506538	1.61401	27.2624	0.005536	0.842723	0.60894	3.33466	0.162453	11.2166	11.8408	2.77389	3.75657	0.020751	7.1947	0.889618	0.003084	0.064702	0.880035	14.2346	38.9749	12.9125	2.20959	0.179085	16.2102	0.191109	31.726	4.14119	0.001297	1.87827
24	0.002044	0.064702	20.5716	2.13895	0.007179	0.093506	11.2166	0.004458	0.282237	0.75622	0.118664	0.010043	0.141117	0.003629	6.96468	2.13895	0.148969	0.342989	0.034522	0.656902	0.370003	0.435272	0.002089	0.007102	0.366018	0.043339	0.177156	0.010834	18.2612	1.49617	0.104202	0.002253	0.001414	0.181035	0.007829	0.183007	0.098709	0.108815	1.4173	6.11586	0.039314	5.48808	23.1744	0.208406	0.061958	0.939121	0.061958	0.003831	8.28248
Iteration 3
	k_cat13_AK_ADP	K_M13_ADP_AK	k_cat14_AK_AMP_ATP	K_M14_AMP_AK	K_M14_ATP_AK	k_cat15_PK_ADP_PEP	K_M15_ADP_PK	K_M15_PEP_PK	k_cat16_PK_PEP_UDP	K_M16_PEP_PK	K_M16_UDP_PK	k_cat17_PK_GDP_PEP	K_M17_GDP_PK	K_M17_PEP_PK	k_cat18_GMPK_ATP_GMP	K_M18_ATP_GMPK	K_M18_GMP_GMPK	k_cat19_UMPK_ATP_UMP	K_M19_ATP_UMPK	K_M19_UMP_UMPK	k_cat21_UPRT_PRPP_Ura	K_M21_PRPP_UPRT	K_M21_Ura_UPRT	k_cat22_APRT_Ade_PRPP	K_M22_Ade_APRT	K_M22_PRPP_APRT	k_cat26_PK_ATP_Pyr	K_M26_ATP_PK	K_M26_Pyr_PK	k_cat27_PK_Pyr_UTP	K_M27_Pyr_PK	K_M27_UTP_PK	k_cat28_PK_GTP_Pyr	K_M28_GTP_PK	K_M28_Pyr_PK	k_cat29_GMPK_ADP_GDP	K_M29_ADP_GMPK	K_M29_GDP_GMPK	k_cat30_UMPK_ADP_UDP	K_M30_ADP_UMPK	K_M30_UDP_UMPK	ADP_in	AMP_in	GDP_in	GMP_in	GTP_in	PPi_in	Pyr_in	UDP_in
0	1.01309	0.020976	2.96013	3.09119	0.010602	4.61489	0.382223	1.57942	5.9848	0.002044	10.8581	0.301187	0.024945	0.016891	0.552385	0.056816	1.08111	5.14279	0.007416	11.5871	0.075295	0.004223	0.861177	24.464	0.724158	6.11586	0.001056	0.949348	0.077782	0.020087	0.114871	0.021905	23.4268	13.631	0.083004	0.047262	0.191109	0.294733	0.047776	0.122583	0.093506	6.88966	0.024945	2.33255	0.02662	44.8676	1.34259	0.459493	2.46234
1	0.748074	0.059331	7.93132	0.75622	1.89872	0.469555	0.004088	0.183007	1.63158	0.002457	0.017639	0.147365	1.81822	0.039742	5.14279	0.007497	26.3908	0.03684	0.208406	0.210676	0.040175	0.004088	0.362075	11.9697	1.54558	0.098709	0.001325	0.003668	0.021669	3.88064	0.022144	1.77926	0.002679	2.04827	0.256024	0.009514	0.072888	0.111198	0.006727	2.11591	0.030315	0.00289	5.73106	0.072888	16.7455	0.02662	0.002302	0.063315	0.002378
2	3.33466	0.185	10.0653	4.66515	0.066118	9.63855	1.11681	0.094524	0.197421	0.045751	0.002484	0.117386	0.929005	0.004757	7.11719	0.552385	0.576841	0.403492	0.002089	0.764455	0.033419	0.001215	0.304467	2.8655	1.43273	0.022144	0.002738	0.029665	0.011314	0.001354	0.001493	4.66515	0.142654	2.28256	0.649826	0.304467	0.027799	0.027203	0.671286	1.51246	0.014051	0.069046	1.9403	0.002111	0.028102	0.288417	34.2248	0.162453	0.004362
3	0.009935	7.59505	6.38663	1.35721	7.04052	1.40203	0.001044	0.019445	0.815782	0.055598	0.004968	0.490345	5.19879	0.002738	12.7734	0.013025	0.006236	1.03527	0.001033	11.8408	0.053821	0.002022	0.8519	0.239916	0.006583	0.208406	0.229744	19.2773	0.5584	0.001033	0.220003	0.003084	0.01375	4.32454	0.317947	16.5651	0.085745	0.043339	0.012473	39.3994	6.11586	0.028408	0.918998	25.2719	0.003957	1.64935	0.004362	3.29874	32.7738
4	0.017075	9.2299	7.35224	32.4207	0.167818	45.8501	26.6782	0.039314	22.6778	0.056204	0.001033	0.021669	0.04477	0.013167	1.52893	0.001283	2.62767	0.366018	0.018222	3.33466	0.043339	0.051539	0.378106	13.1953	0.117386	35.7401	0.649826	0.092499	41.1438	0.123918	1.08111	0.058692	0.642826	14.3896	44.3843	0.053241	0.023888	0.057435	0.02903	1.63158	0.003327	0.005972	0.534725	1.89872	0.203941	0.071326	0.191109	0.007829	0.317947
5	31.726	1.77926	3.12485	0.523267	0.001255	0.232246	0.002353	0.017075	9.2299	0.083908	0.004506	4.92475	42.0447	0.007829	0.107643	0.001255	0.147365	5.73106	2.51626	6.11586	0.201744	0.021205	4.37163	0.135134	0.025492	0.177156	0.005022	0.014515	0.048822	1.51246	44.8676	6.96468	0.11	0.833645	3.79748	0.276189	0.005417	1.87827	0.016891	0.001719	0.013025	10.3977	0.346724	0.013601	0.005907	0.540548	0.358175	0.267359	2.54366
6	0.929005	0.649826	0.294733	0.304467	0.046752	7.51324	6.38663	0.001834	35.3551	2.00438	0.007179	0.740016	9.03212	0.001022	2.28256	4.81922	0.234775	0.0521	0.001664	0.576841	0.024411	0.074484	0.001399	1.44833	0.139597	2.40958	0.020087	1.79863	0.004861	0.003186	0.116122	3.83883	0.005132	30.7118	0.001011	0.007179	0.047262	1.98278	0.001033	0.642826	6.88966	0.025217	0.407886	0.001127	0.003292	31.726	0.217634	0.939121	0.001369
7	48.4015	0.815782	2.00438	0.014358	0.004269	34.2248	12.6358	0.534725	22.9248	0.048296	0.04241	0.012473	0.158972	0.002253	0.048822	0.010602	0.107643	0.002709	0.121263	0.002457	0.017449	0.001509	0.001834	4.37163	0.01375	1.1537	12.3651	10.7411	27.5593	0.037241	0.083908	0.523267	0.004506	0.008354	21.7164	0.3505	4.66515	0.8519	0.003221	8.19326	0.781195	0.001202	2.57136	0.033419	0.096594	3.37097	0.012205	0.088577	0.089542
8	1.37199	0.150592	2.04827	2.25798	0.003708	0.090517	0.004362	0.065406	1.43273	0.001509	1.00218	0.023124	0.084822	0.003668	0.050435	0.005657	0.041953	0.047262	0.00134	0.407886	0.227269	0.001477	4.92475	5.2554	0.001477	6.6694	0.003018	0.020087	0.010602	2.71445	0.133678	44.8676	4.8717	15.1903	4.61489	0.282237	0.03684	7.51324	0.022629	2.92825	0.046752	12.6358	10.7411	0.001664	15.1903	0.04241	0.001369	0.04477	0.001297
9	0.031316	0.416818	48.4015	5.73106	16.7455	5.42896	0.014358	0.642826	38.1398	15.5229	0.005907	0.037241	0.311134	0.006373	0.421357	0.001269	1.89872	0.495684	0.064005	1.63158	0.078629	0.020527	1.1537	11.7133	0.047262	12.9125	0.101969	4.81922	0.501082	9.33041	45.8501	14.3896	0.038057	24.7304	0.025492	0.013899	10.3977	14.0812	0.043339	0.002709	0.083004	0.144207	0.001542	36.9205	0.861177	0.001255	0.067566	42.9654	0.003221
10	0.088577	0.01331	4.37163	22.4336	0.053241	50	0.001477	2.57136	0.148969	0.002738	0.013167	2.77389	4.66515	0.002205	36.9205	4.516	2.23365	4.46736	22.9248	0.479837	0.016001	0.009935	0.025769	1.08111	0.386385	0.390593	0.02662	0.009111	15.692	0.019028	8.74336	0.068302	5.08739	0.449647	13.1953	28.7795	5.48808	12.9125	38.5551	4.516	19.4872	0.003748	9.74351	0.250538	2.59936	0.001477	5.92033	4.97837	41.1438
11	1.37199	28.1628	47.3644	1.20478	50	16.0356	0.206161	0.245169	2.20959	0.003084	1.20478	3.9229	27.8594	0.009828	0.056816	0.039742	0.018621	0.716358	0.020751	5.85656	0.019235	0.014204	0.001445	15.5229	15.0267	0.203941	0.740016	32.7738	0.041054	0.010043	0.234775	12.6358	0.001795	0.024677	3.40768	0.041054	0.00931	0.234775	0.130814	0.007661	0.8519	36.9205	0.096594	0.75622	0.454544	0.142654	0.001737	0.005781	0.317947
12	0.037647	0.444804	0.3505	0.685986	0.552385	50	6.81544	0.649826	6.38663	0.002022	0.114871	0.528965	14.5463	0.006512	0.19319	0.002484	0.17336	0.485062	2.71445	0.028408	0.019871	0.007745	0.065406	0.064702	0.001283	0.11	0.141117	0.117386	1.44833	44.8676	0.023124	5.19879	0.00441	0.160703	6.59755	16.0356	0.635901	17.2986	40.2621	2.8655	2.04827	16.5651	0.08035	0.001325	17.1122	5.2554	0.010375	0.108815	0.77278
13	0.386385	1.64935	49.4614	13.9295	5.73106	1.59662	2.07057	0.001509	1.91939	0.002066	0.086679	0.589473	3.96561	0.005781	9.33041	0.403492	0.034522	1.31382	3.2632	1.04655	0.03684	0.008819	0.540548	13.339	1.09288	5.19879	0.009828	3.40768	15.5229	0.005596	0.024148	1.14127	0.066838	5.85656	1.81822	10.3977	0.435272	0.242528	4.05245	0.002484	7.04052	1.74113	0.005076	0.181035	0.058692	0.002111	0.012608	4.8717	0.096594
14	0.789702	1.4173	21.7164	0.564481	21.7164	1.05794	0.001189	1.63158	2.43582	0.005076	0.013455	0.449647	0.150592	2.54366	0.732044	0.045751	2.04827	0.656902	0.118664	5.03259	0.016001	0.018025	0.003748	0.870555	0.013025	3.2632	0.005022	0.001854	0.474668	1.51246	0.301187	8.83857	0.003327	18.46	4.05245	5.9848	39.8284	0.374033	0.132238	0.006512	5.08739	23.4268	0.007497	0.001176	1.61401	0.010153	0.005972	41.5918	5.31263
15	8.93482	4.05245	10.7411	1.83802	1.44833	1.1537	0.005781	0.314522	3.12485	0.464497	0.002566	0.399146	2.35795	0.044288	1.54558	4.61489	0.239916	0.861177	0.001628	11.0958	0.019235	0.001957	0.031316	12.9125	4.14119	0.03889	0.339294	4.46736	1.43273	0.003957	0.001646	8.93482	0.004177	0.029346	1.35721	0.304467	11.2166	0.071326	0.014358	0.60894	13.9295	0.362075	0.321409	26.3908	0.008	0.007336	20.1308	0.798301	0.001164
16	16.3867	0.007745	9.84961	0.26163	0.00695	7.67776	1.37199	0.842723	22.9248	0.00863	0.064005	0.009935	0.001033	0.026334	0.019657	0.010488	0.002511	0.001895	0.011192	0.003513	0.015828	0.020306	0.005844	29.0929	0.412328	21.4824	0.195294	2.11591	1.06946	0.003118	0.056816	0.038471	0.001139	0.001	8.83857	0.001114	0.253266	0.002859	0.014994	32.7738	3.33466	0.078629	0.018823	0.144207	0.001354	0.016709	0.002327	14.0812	0.99138
17	0.037241	0.017449	0.116122	0.133678	0.250538	5.85656	0.939121	0.036443	0.258812	0.005719	0.155565	0.093506	1.89872	0.007416	1.31382	0.512054	1.06946	6.52649	0.970136	1.10478	1.00218	0.013601	20.7956	2.04827	0.918998	0.116122	48.4015	1.20478	38.5551	0.00921	21.0221	1.77926	0.007257	9.03212	0.007914	0.490345	0.119956	8.28248	0.197421	0.004555	0.034151	0.012608	1.57942	0.033783	0.123918	1.43273	1.77926	0.970136	0.001384
18	0.023124	0.21297	1.04655	2.23365	0.528965	3.02495	0.001242	0.685986	5.54784	0.833645	0.005301	0.635901	7.51324	0.031657	0.052668	0.029346	0.007497	0.798301	12.1001	0.119956	0.267359	0.021905	5.85656	0.870555	0.047776	1.28567	0.394846	20.5716	0.158972	0.002859	15.0267	0.001114	0.015828	40.2621	0.004968	0.029988	0.004605	0.008915	0.011072	0.311134	0.019445	1.00218	0.297942	0.089542	0.003789	0.00134	0.002622	0.459493	3.09119
19	38.1398	0.191109	7.59505	0.061958	0.030315	2.92825	3.09119	0.005022	44.8676	6.45618	0.035663	3.55856	32.7738	0.010263	15.1903	1.40203	0.576841	0.060631	0.229744	0.020087	0.023124	0.005244	0.036443	0.870555	0.185	0.399146	0.075295	0.020087	4.0088	5.03259	1.46411	9.84961	0.0521	26.6782	22.6778	2.13895	0.001164	2.59936	0.021436	0.007102	0.027499	0.227269	17.2986	4.8717	1.63158	4.66515	0.00441	17.8699	48.4015
20	0.001325	1.48005	0.247839	1.89872	0.032703	6.6694	0.258812	0.155565	0.781195	0.006875	0.001255	0.764455	18.2612	0.001242	0.589473	0.001311	0.094524	0.301187	1.25812	0.256024	0.058692	0.001775	1.35721	4.27795	0.122583	7.35224	0.114871	0.061291	0.005022	0.152232	0.021669	0.085745	0.007336	2.99237	12.9125	0.959686	0.100871	0.273214	17.8699	31.0462	0.035663	19.0697	0.107643	1.96142	0.001189	0.006655	0.047776	6.96468	0.015658
21	0.007745	0.141117	0.053241	0.076944	0.145777	4.97837	5.92033	0.050435	2.83463	0.0521	0.001228	0.523267	2.23365	0.125268	14.3896	3.79748	0.144207	2.16224	10.7411	0.724158	0.019871	0.00289	0.119956	3.52022	1.34259	0.506538	7.11719	26.9687	13.7795	13.631	0.003221	2.8655	1.38693	3.52022	14.2346	31.726	3.37097	2.00438	0.001164	0.013899	0.078629	0.301187	36.9205	0.016001	0.842723	0.001151	0.004132	0.177156	2.00438
22	0.099784	0.060631	5.08739	16.2102	0.094524	1.64935	0.421357	0.076944	0.374033	0.005536	0.220003	0.022144	0.002511	0.015322	24.464	4.0088	2.40958	2.13895	0.019657	2.71445	0.091502	0.020976	0.394846	2.8041	0.002022	4.71595	0.015658	1.76009	0.007416	3.4823	0.001399	3.29874	0.005781	0.206161	0.622275	0.232246	4.71595	0.111198	0.307782	5.92033	0.011314	1.02412	0.001011	0.002134	0.002709	0.012338	40.2621	39.8284	0.005359
23	0.440012	0.012074	0.185	0.009013	0.041953	13.1953	16.2102	0.009828	1.72237	0.004362	0.029988	7.04052	11.3388	0.048296	0.020306	0.004605	0.014358	7.67776	3.75657	5.37048	0.039742	0.00289	0.583123	19.6994	0.629051	9.2299	0.078629	0.004315	30.3809	2.54366	0.003872	14.7047	0.152232	0.018222	15.0267	0.076944	0.004458	33.8562	0.004269	0.021669	0.220003	0.100871	1.29967	0.002302	8.55601	0.001611	0.001325	18.46	2.71445
24	0.370003	0.003629	31.0462	50	0.005359	0.253266	0.071326	0.008087	5.37048	0.032002	0.022144	0.459493	11.3388	0.001628	0.649826	0.003551	0.253266	0.708641	0.003152	1.64935	0.023376	0.114871	0.001354	14.0812	0.040175	31.726	0.018025	15.1903	0.08035	0.006727	0.390593	0.001719	0.010834	0.250538	5.60826	0.362075	0.119956	0.297942	0.366018	0.012338	0.027499	0.002431	0.28531	0.002378	0.004757	2.13895	0.21297	4.41923	0.002327
[truncated: 4 more columns]

## Sheet: Trained Models (SI)
		K_M15_PEP_PK	K_M16_PEP_PK	K_M26_Pyr_PK	K_M27_Pyr_PK	K_A35_GDP_UPRT	K_A35_GTP_UPRT	K_I12_ADP_AK	K_I13_AMP_AK	K_I14_ADP_PK	K_I15_PEP_PK	K_I16_GDP_PK	K_I17_ATP_GMPK	K_I18_ATP_UMPK	K_I21_AMP_APRT	K_I21_Ade_APRT	K_I25_ATP_PK	K_I26_Pyr_PK	K_I27_GTP_PK	K_I28_ADP_GMPK	K_I29_ADP_UMPK	K_I32_GTP_UMPK	K_I35_PRPP_UPRT	K_I43_GDP_UMPK	K_M12_ADP_AK	K_M13_AMP_AK	K_M13_ATP_AK	K_M14_ADP_PK	K_M14_PEP_PK	K_M15_UDP_PK	K_M16_GDP_PK	K_M17_ATP_GMPK	K_M17_GMP_GMPK	K_M18_ATP_UMPK	K_M18_UMP_UMPK	K_M21_Ade_APRT	K_M21_PRPP_APRT	K_M25_ATP_PK	K_M25_Pyr_PK	K_M26_UTP_PK	K_M27_GTP_PK	K_M28_ADP_GMPK	K_M28_GDP_GMPK	K_M29_ADP_UMPK	K_M29_UDP_UMPK	K_M32_GTP_UMPK	K_M32_UMP_UMPK	K_M35_PRPP_UPRT	K_M35_Ura_UPRT
10	model_OrderedSequential	0.002431	0.007829	10.0653	0.036051	0.117386	0.412328	0.002828	0.008915	0.002302	0.001164	0.007025	10.2857	27.5593	0.004132	5.9848	4.18628	1.72237	3.67608	0.104202	3.40768	0.027203	0.007025	5.54784	6.24978	0.671286	0.065406	1.64935	8.46384	0.098709	3.63648	0.057435	0.485062	3.02495	8.64918	0.083908	0.010718	5.9848	1.10478	39.3994	0.806994	0.101969	0.074484	32.7738	19.0697	10.6254	11.2166	0.001297	0.158972
11	model_OrderedSequential	0.004757	0.001114	0.062633	0.130814	0.764455	4.7673	0.051539	7.59505	6.74202	0.070558	30.3809	0.001576	0.459493	0.546434	0.019445	0.716358	32.7738	0.459493	0.018025	0.023376	17.6774	0.5584	10.5109	0.324909	0.014051	0.003186	0.685986	0.019235	0.002859	0.002709	0.002922	0.346724	1.63158	0.083004	0.004088	1.87827	1.01309	1.96142	0.00134	2.28256	0.00863	1.64935	1.72237	39.8284	37.7289	0.083004	0.023124	0.013025
12	model_OrderedSequential	0.065406	0.002044	0.020976	0.015322	0.001445	3.05789	0.098709	2.43582	1.11681	0.00134	0.010488	0.0034	15.0267	1.98278	0.386385	0.833645	0.576841	7.4323	0.010375	11.5871	44.8676	0.001079	50	0.011815	0.010602	0.001056	0.002022	0.02662	0.101969	2.54366	32.7738	19.4872	0.833645	0.058692	19.4872	15.8628	0.006875	5.92033	0.014515	1.64935	0.077782	0.132238	15.0267	0.001414	0.008819	0.014833	1.9403	6.04998
13	model_OrderedSequential	0.069046	0.041953	14.7047	0.181035	2.16224	0.003364	20.35	0.001228	23.6819	0.789702	2.77389	0.029346	0.041501	1.43273	0.335639	0.009828	0.138093	0.748074	0.716358	0.019235	0.010153	0.007416	0.0521	0.087623	0.044288	0.002066	2.62767	0.046752	0.027203	0.179085	0.009828	8.28248	1.23116	20.35	0.006103	0.311134	10.7411	0.002709	32.4207	0.001269	0.183007	0.043339	26.3908	0.001091	50	1.35721	0.017639	41.5918
14	model_OrderedSequential	0.017831	1.56241	4.92475	18.0644	0.019657	2.23365	0.006373	1.49617	1.11681	6.45618	0.279197	21.251	28.1628	34.9743	0.949348	0.970136	24.2005	27.8594	20.7956	5.73106	0.444804	2.33255	47.3644	0.125268	0.949348	0.123918	0.022875	0.179085	0.279197	0.029988	0.021905	0.006373	0.00289	0.004315	0.003364	2.13895	0.007745	0.602381	0.449647	0.199571	0.007102	0.17336	0.008354	0.141117	3.4823	32.4207	0.002828	0.012338
15	model_OrderedSequential	3.96561	0.003152	3.88064	0.328447	0.007257	0.671286	1.49617	30.3809	0.108815	0.003018	0.051539	0.139597	0.001445	0.615571	0.025492	0.002679	0.031657	3.71611	0.317947	0.010043	0.126632	7.93132	1.96142	0.0521	0.065406	0.001151	7.1947	3.12485	11.3388	0.016891	0.001576	1.89872	17.6774	2.65628	0.076944	26.6782	44.3843	0.144207	10.7411	8.01769	0.19319	47.3644	0.276189	1.1537	0.540548	0.141117	0.523267	0.022629
16	model_OrderedSequential	0.009514	0.018025	0.002044	3.67608	0.008819	0.007416	0.033783	0.001509	0.307782	0.001509	0.001114	0.053821	1.63158	1.17896	18.8642	0.224821	38.9749	0.185	0.003872	0.059331	0.007102	1.48005	0.798301	0.939121	0.824665	0.016175	0.044288	0.016175	0.01331	0.267359	0.021436	2.33255	9.95687	3.44479	0.093506	0.039314	0.010718	0.164222	7.84588	0.150592	0.013899	0.002828	0.003513	19.4872	0.007257	3.44479	0.583123	25.8253
17	model_OrderedSequential	1.21789	0.010043	0.006373	0.083004	0.016351	0.006801	0.342989	0.012074	3.52022	11.5871	0.017831	0.041501	0.01331	31.0462	14.7047	10.0653	0.014833	0.815782	12.6358	0.009618	0.185	0.009722	0.062633	8.55601	0.139597	1.25812	0.059331	0.060631	0.001102	0.019028	0.005476	0.008445	11.4623	19.914	0.181035	0.3505	1.11681	1.01309	0.005907	0.002954	0.030645	0.001628	1.54558	20.7956	7.4323	36.5228	43.9062	0.21297
18	model_OrderedSequential	0.629051	0.150592	0.003475	0.861177	0.501082	0.21297	0.083004	0.096594	0.042872	0.370003	4.56518	32.0715	0.253266	0.708641	48.4015	0.001756	0.003437	9.13047	50	0.065406	14.5463	0.001202	0.084822	0.158972	5.92033	0.016709	1.52893	0.003831	0.10308	0.19319	0.014994	0.181035	7.59505	3.4823	1.52893	0.116122	0.001756	7.35224	2.07057	36.5228	0.021669	0.317947	0.201744	45.3562	1.76009	0.139597	0.016529	1.14127
19	model_OrderedSequential	0.006236	5.60826	0.622275	1.34259	19.6994	4.97837	12.3651	45.3562	0.003748	0.001114	1.28567	0.003789	0.074484	21.4824	4.09658	1.10478	17.1122	1.06946	0.025217	22.6778	0.027799	0.006655	0.390593	0.189051	0.19319	0.03889	0.003589	0.024677	0.629051	0.040612	0.006169	5.2554	5.73106	32.7738	0.014833	1.49617	0.001	8.55601	0.346724	0.011562	7.59505	11.5871	0.001255	0.160703	0.346724	36.9205	0.001067	0.748074
20	model_OrderedSequential_all_interactions	0.001628	0.294733	0.889618	0.5584	1.72237	0.009412	0.078629	0.100871	0.116122	0.002327	0.004706	0.001127	0.076944	7.51324	9.13047	0.04477	6.52649	2.68521	0.081225	0.101969	0.033059	0.003292	4.0088	0.899305	0.025217	19.2773	0.007579	0.009111	0.011562	5.42896	0.001164	1.91939	0.724158	4.97837	0.28531	0.28531	0.009412	8.93482	1.89872	1.61401	0.362075	4.66515	0.068302	0.007914	0.011688	14.7047	0.03235	0.495684
21	model_OrderedSequential_all_interactions	1.04655	1.51246	2.25798	17.2986	24.2005	0.044288	0.074484	10.1749	0.002986	0.002538	6.74202	1.24456	0.001611	16.3867	0.034522	0.030315	0.033783	2.33255	0.781195	0.004605	1.51246	0.00134	0.024945	14.8648	2.07057	0.144207	0.17336	18.2612	0.012608	0.288417	0.003708	0.358175	0.028408	32.7738	0.642826	0.288417	12.4997	0.011192	0.001139	0.191109	0.017261	2.13895	0.007025	1.89872	2.62767	1.10478	0.108815	20.1308
22	model_OrderedSequential_all_interactions	0.08211	0.005596	0.001874	0.001164	2.07057	0.008	0.006655	0.046249	0.416818	0.079485	3.19328	0.005657	7.35224	1.38693	0.014673	0.258812	24.7304	6.24978	0.589473	2.43582	14.3896	6.88966	17.6774	0.092499	0.366018	0.011688	0.005536	43.4332	0.949348	0.136605	0.00931	3.79748	0.26163	0.001719	0.045751	1.31382	4.0088	0.8519	0.094524	25.2719	34.5975	0.030315	0.091502	44.3843	0.206161	0.023888	0.171492	0.105337
23	model_OrderedSequential_all_interactions	0.939121	0.001737	0.005132	0.002768	0.030645	0.002594	0.007661	10.7411	0.034898	0.386385	0.08211	1.68547	1.00218	12.4997	0.101969	0.017449	8.19326	0.060631	11.3388	0.002768	1.57942	0.004809	3.71611	36.1293	0.576841	0.909098	0.085745	4.18628	4.66515	0.716358	0.001493	10.6254	0.002158	0.583123	0.070558	1.57942	0.005076	1.43273	0.358175	24.464	0.740016	4.56518	0.002511	1.1537	0.008087	5.31263	2.92825	38.1398
24	model_OrderedSequential_all_interactions	0.001737	0.187014	0.602381	43.4332	0.049891	2.68521	0.08211	15.1903	20.1308	0.035663	0.004757	0.701007	4.09658	0.145777	16.5651	0.253266	0.528965	3.52022	0.201744	4.46736	0.656902	0.092499	0.039742	0.010153	0.032002	0.014673	2.74401	0.282237	1.12898	0.366018	0.001044	0.918998	0.001399	0.716358	0.042872	0.018222	0.523267	0.027499	0.023888	1.08111	2.16224	3.4823	8.55601	1.52893	0.071326	0.464497	0.003789	0.010153
25	model_OrderedSequential_all_interactions	0.005907	0.001895	0.048296	0.122583	3.15888	0.60894	48.9286	0.001509	3.79748	0.247839	10.3977	9.33041	0.012884	3.96561	6.24978	2.18579	14.8648	0.055	0.716358	0.141117	0.3505	0.004177	9.63855	1.4173	0.980701	0.276189	0.918998	0.51763	0.258812	0.107643	0.028717	1.68547	0.001242	6.18246	0.064702	0.043339	3.33466	19.2773	6.11586	47.8801	0.006442	22.6778	0.031316	9.63855	0.007497	4.32454	0.001628	0.002044
26	model_OrderedSequential_all_interactions	0.032002	0.394846	35.7401	0.038057	0.033059	0.210676	0.001628	46.3494	0.001775	0.02903	0.006103	0.014833	3.96561	21.0221	13.339	0.001445	9.53472	11.4623	0.010718	0.012884	0.523267	0.016709	10.5109	6.52649	9.53472	0.002986	0.01331	0.014051	13.7795	31.726	0.006169	0.685986	0.001737	0.007336	1.09288	0.003152	6.04998	0.177156	37.7289	12.3651	0.001114	0.583123	0.237331	2.13895	0.247839	0.5584	0.105337	0.177156
27	model_OrderedSequential_all_interactions	0.001814	0.023376	15.692	0.013601	0.046249	0.001127	0.167818	1.11681	12.3651	0.374033	1.46411	2.96013	0.02605	0.314522	0.055	12.6358	0.155565	17.1122	0.576841	0.412328	0.035663	0.003221	8.83857	0.970136	0.276189	0.002181	0.001114	0.167818	0.017075	0.279197	0.001493	0.008175	8.74336	21.0221	0.015828	0.8519	0.024411	0.764455	2.59936	6.11586	0.033059	0.119956	20.1308	19.0697	0.001325	24.464	7.35224	21.9528
28	model_OrderedSequential_all_interactions	0.009013	0.011815	3.29874	0.037647	0.324909	0.51763	0.002378	0.005132	0.017831	0.138093	0.001091	0.224821	0.056204	1.85803	2.74401	4.32454	41.1438	0.064702	1.25812	2.40958	0.005132	0.02903	0.053241	1.34259	3.29874	0.909098	0.004914	0.061958	0.034151	2.40958	0.002511	1.72237	0.148969	18.661	0.003437	0.824665	2.23365	45.8501	2.74401	13.339	1.9403	0.918998	0.009514	0.179085	0.007497	0.019657	0.001011	17.2986
29	model_OrderedSequential_all_interactions	0.005244	0.002709	0.017261	0.899305	0.564481	0.053821	2.59936	0.024945	0.002044	0.004044	0.016175	1.23116	0.001311	12.4997	0.037647	48.4015	0.024677	0.208406	1.91939	0.052668	0.724158	0.021905	0.008445	0.042872	0.10308	0.789702	0.034522	0.009618	0.02605	0.038471	0.135134	2.40958	0.002859	13.1953	1.63158	3.75657	35.7401	17.1122	4.61489	35.3551	0.288417	0.239916	5.60826	23.1744	2.51626	0.019445	0.602381	5.60826
30	model_OrderedSequential_APRT_inh	0.001189	1.21789	0.007102	16.0356	0.342989	0.191109	0.024677	24.9997	0.035663	0.001493	2.54366	0.002457	9.63855	17.8699	0.764455	1.28567	1.76009	0.002158	0.724158	0.374033	0.081225	0.031657	0.059331	0.294733	0.008354	0.039742	0.095554	0.096594	48.9286	0.014358	0.003872	0.068302	0.037241	0.022144	19.914	8.64918	21.7164	0.003513	30.7118	7.11719	0.150592	0.99138	0.220003	0.009935	10.3977	0.160703	0.046249	0.138093
31	model_OrderedSequential_APRT_inh	0.003186	0.056816	6.45618	0.083908	0.011815	0.002181	0.001242	24.464	7.59505	0.001114	0.179085	7.76136	4.14119	0.222399	8.55601	0.024411	0.16601	36.9205	0.039742	1.14127	0.041953	0.048822	0.001151	4.18628	0.004809	0.016529	0.013167	0.031657	0.008175	7.04052	0.454544	1.23116	0.003051	0.006583	0.017449	0.011072	0.382223	49.4614	2.51626	31.0462	11.5871	2.13895	35.3551	5.60826	1.04655	0.003256	0.815782	46.3494
32	model_OrderedSequential_APRT_inh	0.007661	0.740016	19.0697	1.79863	0.03889	0.158972	0.732044	0.195294	0.00289	0.321409	21.251	0.101969	0.035278	0.028717	0.167818	8.74336	0.258812	0.001542	0.28531	2.77389	0.092499	0.029988	13.1953	15.5229	0.018222	0.061958	1.28567	22.1919	0.002111	26.1066	0.018823	5.19879	0.013455	7.67776	0.036051	1.79863	0.147365	0.642826	0.062633	4.516	0.009935	30.3809	12.1001	0.014051	2.83463	7.27304	14.8648	49.4614
33	model_OrderedSequential_APRT_inh	0.004	0.01375	4.09658	0.824665	0.047776	0.096594	3.88064	26.9687	41.5918	0.118664	12.6358	0.059978	0.030645	3.63648	0.664055	0.055	0.08211	21.4824	12.2319	1.31382	0.00695	0.002622	0.013455	0.276189	0.063315	0.012074	0.087623	0.001593	0.002181	0.081225	0.179085	0.899305	0.138093	8.64918	0.001576	0.366018	0.092499	24.464	0.002679	0.072103	1.63158	10.6254	0.007179	2.57136	0.142654	0.276189	0.0521	0.006512
34	model_OrderedSequential_APRT_inh	0.003831	0.615571	7.04052	0.024148	0.183007	0.256024	8.64918	0.017261	13.7795	0.001033	0.164222	1.21789	0.390593	0.435272	0.412328	1.24456	0.28531	0.038471	0.740016	13.4842	1.51246	0.008175	45.3562	0.00695	1.27182	0.99138	0.02691	0.008175	1.02412	1.10478	0.034151	0.495684	0.009013	9.03212	4.81922	5.31263	0.970136	0.001414	2.30742	0.789702	15.692	20.35	0.273214	11.0958	0.069798	7.4323	0.307782	19.2773
35	model_OrderedSequential_APRT_inh	0.685986	0.366018	4.66515	0.00289	0.004809	19.4872	17.2986	0.664055	0.671286	0.024411	3.2632	0.107643	0.724158	0.307782	22.6778	0.001526	5.9848	10.1749	0.781195	1.4173	4.14119	1.81822	0.010488	7.76136	1.31382	0.001067	0.224821	1.46411	0.056816	2.59936	0.003051	14.5463	3.71611	0.479837	0.001509	0.005188	6.24978	0.001011	38.1398	17.8699	45.3562	0.217634	0.001127	1.4173	1.51246	0.622275	9.03212	0.664055
36	model_OrderedSequential_APRT_inh	0.311134	0.001445	0.02691	25.5471	0.030645	0.041501	16.5651	0.001559	0.059331	0.002066	0.007745	1.51246	0.197421	14.8648	0.534725	0.267359	2.35795	0.002089	0.004506	0.004458	0.678596	0.118664	0.523267	0.013025	2.33255	0.01375	0.125268	0.701007	4.23187	0.008819	1.63158	0.264479	0.002622	0.583123	3.96561	1.91939	0.004809	0.033059	32.7738	0.002954	0.014833	12.7734	0.00143	0.740016	0.002566	0.815782	0.002066	0.034898
37	model_OrderedSequential_APRT_inh	0.004	0.032002	0.024411	8.37267	0.220003	0.358175	0.403492	1.03527	0.959686	0.056204	46.3494	0.007745	32.7738	37.3225	0.232246	15.8628	1.51246	2.38362	1.91939	0.007102	4.14119	0.506538	3.40768	0.479837	0.004706	0.570628	0.001189	0.217634	0.004655	30.3809	0.118664	0.342989	0.029988	0.015489	0.002044	0.301187	0.073681	11.8408	0.374033	0.002484	27.2624	0.003152	0.870555	26.1066	1.61401	0.685986	0.077782	0.002922
38	model_OrderedSequential_APRT_inh	0.552385	0.029346	10.0653	0.256024	0.123918	3.67608	0.528965	3.52022	0.007745	0.001056	0.00441	5.73106	5.14279	1.77926	0.005596	0.001354	0.089542	13.1953	0.017639	19.6994	1.02412	0.181035	0.740016	0.027799	0.100871	2.74401	0.027499	0.206161	0.002828	0.002378	4.41923	0.144207	1.51246	0.10308	0.003551	2.16224	0.155565	42.0447	0.002	10.9763	0.122583	30.0537	1.87827	0.10308	0.006655	14.7047	0.014358	0.005188
39	model_OrderedSequential_APRT_inh	0.088577	0.001033	0.030979	0.732044	0.490345	11.4623	0.112409	0.425945	0.001509	2.38362	10.5109	0.001242	0.045258	13.1953	0.324909	0.041054	22.4336	0.004706	0.027499	1.79863	1.08111	0.016529	20.1308	0.007336	4.41923	1.24456	0.685986	2.77389	0.004315	0.006727	0.10308	0.99138	0.002954	16.3867	5.66933	12.3651	33.8562	0.208406	0.128011	4.92475	4.18628	0.064005	0.459493	0.003437	0.135134	0.001297	3.22805	4.18628
40	model_OrderedSequential_UMPK_act	0.053821	0.113633	0.002457	0.036051	16.3867	0.010263	0.002181	20.35	7.1947	0.08035	0.390593	0.024677	0.861177	0.485062	0.60894	0.250538	5.79347	0.307782	14.5463	23.6819	6.88966	2.04827	0.036443	0.008354	0.001461	0.833645	0.506538	0.009013	0.096594	24.9997	0.297942	17.2986	0.108815	1.1537	0.043811	1.08111	0.187014	42.0447	0.03684	1.4173	0.017261	1.04655	2.96013	1.68547	11.4623	0.039742	0.033419	0.003292
41	model_OrderedSequential_UMPK_act	0.003708	1.11681	5.60826	1.05794	10.9763	0.002134	0.001056	0.040612	0.076115	0.002594	0.078629	0.039742	2.13895	5.9848	7.4323	0.066118	6.88966	0.119956	6.45618	38.5551	0.394846	0.012338	22.4336	0.354316	0.007745	0.011944	0.001369	0.501082	0.130814	25.5471	0.001814	3.19328	1.28567	1.32813	0.105337	0.027499	0.075295	0.382223	50	0.004914	0.104202	0.203941	0.013025	0.067566	0.007579	22.6778	0.019028	31.0462
42	model_OrderedSequential_UMPK_act	0.02691	0.155565	0.024945	0.02662	0.215289	0.199571	4.27795	41.5918	38.5551	0.001	0.3505	50	0.00921	0.066118	7.59505	0.015828	10.1749	0.005844	16.5651	14.0812	0.008264	0.002679	0.027799	0.276189	0.034151	0.076944	0.157259	0.035278	0.007829	5.79347	0.014358	0.121263	0.374033	1.25812	0.005188	0.020087	6.11586	9.13047	1.72237	0.052668	0.006801	0.001164	0.002181	0.005359	9.53472	0.479837	0.430583	5.73106
43	model_OrderedSequential_UMPK_act	0.136605	0.011815	0.014994	1.83802	0.128011	0.21297	0.011314	1.43273	0.010375	0.041501	0.153889	0.048822	0.229744	44.3843	3.4823	0.239916	0.199571	2.16224	0.017261	0.00863	13.4842	0.002327	0.75622	4.61489	40.2621	0.101969	0.002954	0.167818	0.016529	0.003084	0.139597	0.03889	0.012884	0.635901	0.861177	0.842723	0.02903	0.595892	0.036443	3.55856	0.167818	1.72237	21.7164	0.017831	0.061958	0.002111	1.85803	2.83463
44	model_OrderedSequential_UMPK_act	0.546434	0.022629	0.085745	1.06946	0.407886	0.332024	13.1953	2.62767	23.1744	0.01331	4.32454	1.21789	18.661	2.8041	0.001255	0.583123	0.354316	1.34259	49.4614	0.001756	1.56241	18.46	3.83883	0.010952	22.9248	0.227269	0.001228	0.003118	4.32454	4.23187	0.052668	0.022385	17.6774	0.358175	0.007745	14.5463	23.1744	0.307782	0.291558	0.015157	1.1537	7.59505	10.8581	1.70382	0.00134	1.27182	0.144207	0.001854
45	model_OrderedSequential_UMPK_act	0.201744	16.7455	0.001414	1.46411	1.02412	0.270271	7.67776	0.034898	2.8041	0.064702	0.017261	0.014204	0.023376	5.03259	25.5471	0.034898	0.552385	2.23365	0.018823	0.004809	0.842723	0.748074	0.034522	12.7734	24.464	0.664055	1.08111	0.001311	0.001682	0.454544	0.112409	1.63158	1.43273	0.002538	0.017261	0.00863	0.141117	0.056816	0.003256	0.177156	0.732044	0.002457	9.43201	0.354316	0.013601	0.26163	0.002353	0.00134
46	model_OrderedSequential_UMPK_act	0.107643	0.010375	0.004315	0.119956	2.83463	0.007336	0.671286	0.066838	0.317947	2.0262	0.003256	0.002709	3.96561	4.7673	0.288417	0.51763	0.162453	4.71595	1.10478	0.050435	0.004	0.04241	20.5716	0.005972	10.5109	9.74351	1.56241	0.116122	0.064702	0.297942	0.042872	3.83883	0.589473	0.002511	0.067566	0.039742	6.45618	4.27795	1.37199	0.123918	0.002566	0.980701	28.7795	0.064005	6.88966	8.74336	0.005972	0.656902
47	model_OrderedSequential_UMPK_act	4.516	28.1628	42.0447	50	1.49617	0.016001	0.081225	0.086679	0.016175	21.251	18.2612	0.342989	0.378106	3.67608	0.01375	9.63855	0.029988	0.007829	0.206161	13.1953	0.033059	0.013167	0.122583	0.006037	0.002404	5.54784	0.061958	1.68547	0.105337	0.069046	0.010375	0.018823	0.004655	0.464497	0.014204	0.815782	5.9848	8.19326	19.4872	0.002327	8.46384	0.247839	0.001022	4.92475	0.00921	2.33255	4.66515	42.5025
48	model_OrderedSequential_UMPK_act	0.552385	1.52893	28.4694	0.004706	5.9848	1.37199	3.71611	13.9295	3.67608	0.025492	1.08111	0.208406	0.435272	0.51763	1.17896	0.008	33.1307	50	3.44479	1.31382	31.0462	0.001814	0.008354	6.6694	0.157259	0.833645	1.68547	1.17896	0.011437	1.51246	0.001445	9.63855	0.003437	38.1398	0.061291	0.732044	30.0537	2.00438	0.276189	0.036443	0.029665	0.130814	0.004177	0.119956	0.162453	0.145777	0.001915	0.037647
49	model_OrderedSequential_UMPK_act	0.05806	0.075295	0.084822	2.99237	0.009828	0.534725	0.064702	0.001079	36.9205	0.002922	0.002205	0.012884	0.459493	0.00695	0.469555	2.18579	0.007497	0.245169	4.14119	0.162453	0.010718	0.004315	5.54784	1.35721	15.0267	5.08739	0.006583	0.002158	1.23116	0.019871	0.001176	12.9125	2.83463	14.0812	0.138093	0.067566	2.33255	3.63648	11.4623	0.150592	0.197421	31.0462	0.523267	36.1293	0.622275	16.7455	6.88966	36.5228
50	model_OrderedSequential_UMPK_inh	0.030315	0.425945	0.001682	0.059978	0.701007	0.076115	0.125268	0.346724	0.023376	0.002	1.1537	0.040612	0.117386	48.9286	0.203941	11.5871	1.40203	5.48808	0.0521	0.001114	0.148969	0.006727	0.001834	0.064702	0.407886	9.63855	0.880035	0.708641	0.019028	4.97837	0.918998	0.066838	0.024945	19.914	0.160703	3.55856	0.018025	0.382223	0.382223	7.4323	0.664055	0.001242	7.84588	0.030979	0.037647	2.83463	0.011437	0.007102
51	model_OrderedSequential_UMPK_inh	0.002158	0.430583	0.416818	0.250538	0.123918	0.050984	0.740016	1.46411	0.078629	0.002181	1.20478	0.006373	15.8628	3.63648	5.60826	0.003152	14.2346	4.23187	12.7734	45.3562	0.0034	0.002798	0.007416	0.001775	0.001895	0.185	0.012746	2.48916	0.001354	28.7795	0.132238	0.435272	0.057435	0.939121	0.057435	1.74113	13.9295	4.18628	13.0531	0.03684	0.092499	0.540548	0.018222	3.67608	45.3562	0.001022	0.098709	3.4823
52	model_OrderedSequential_UMPK_inh	0.089542	0.001044	0.00134	13.1953	0.421357	0.512054	0.416818	0.067566	6.18246	0.004706	2.54366	34.2248	0.007579	5.85656	0.595892	2.11591	0.074484	0.245169	6.18246	0.028717	9.84961	0.020527	0.227269	1.11681	0.5584	0.010718	0.918998	0.014051	0.003152	0.03889	3.52022	0.119956	0.013899	43.4332	0.068302	0.201744	0.001189	0.079485	0.024677	0.007661	0.685986	12.2319	0.019028	8.28248	5.79347	0.227269	0.144207	0.301187
53	model_OrderedSequential_UMPK_inh	0.444804	0.449647	0.001915	0.006655	0.187014	0.150592	1.14127	0.031657	0.125268	9.63855	0.01375	0.042872	1.00218	5.79347	0.023888	0.939121	4.61489	0.685986	0.005476	0.980701	0.00143	0.008175	0.416818	0.004315	0.909098	0.128011	0.148969	0.023888	0.386385	8.105	1.57942	1.06946	0.007179	5.03259	0.001102	1.48005	4.09658	23.6819	3.09119	0.242528	0.002457	0.073681	0.234775	1.83802	4.71595	15.0267	0.001044	5.92033
54	model_OrderedSequential_UMPK_inh	15.8628	0.004506	0.001509	16.9279	0.394846	35.7401	0.059331	15.1903	0.007336	0.342989	0.004458	0.010375	0.02662	0.033059	45.3562	47.3644	25.8253	0.005781	0.583123	7.93132	17.8699	0.001384	0.059978	6.11586	3.44479	0.162453	0.001269	1.46411	0.078629	1.37199	0.918998	34.9743	0.459493	48.9286	0.088577	0.003872	0.116122	0.005719	20.1308	0.523267	0.001775	26.3908	14.3896	0.479837	0.199571	0.191109	0.012338	0.063315
55	model_OrderedSequential_UMPK_inh	0.020751	0.842723	0.815782	44.8676	0.407886	0.002404	1.10478	21.0221	0.656902	0.033419	3.79748	0.116122	0.023124	23.4268	0.016891	0.001297	0.069046	0.112409	5.19879	0.018222	0.002044	8.19326	0.861177	0.029346	1.04655	0.049354	3.75657	7.67776	0.05806	0.011815	0.007829	0.546434	13.1953	1.77926	0.048822	2.71445	7.27304	2.59936	0.635901	0.024677	0.002651	0.217634	0.014051	4.37163	4.71595	14.5463	0.824665	0.041953
56	model_OrderedSequential_UMPK_inh	0.001091	1.70382	50	0.037241	0.029988	0.017639	0.002353	39.3994	0.016175	0.16601	2.30742	0.403492	0.469555	6.52649	1.61401	0.75622	0.055	7.76136	0.297942	0.056204	0.629051	0.003152	0.191109	1.29967	0.00143	0.009935	0.001102	1.56241	0.394846	0.008175	0.017075	0.189051	0.001646	1.37199	0.001325	9.53472	0.003292	0.701007	0.114871	0.016891	1.40203	0.294733	0.011815	2.35795	0.025769	0.970136	11.3388	3.75657
57	model_OrderedSequential_UMPK_inh	2.57136	0.024148	0.564481	0.004968	0.072103	3.09119	1.28567	0.215289	0.001102	0.239916	10.6254	0.279197	0.970136	41.1438	0.479837	0.490345	6.74202	47.8801	0.015157	3.9229	0.60894	0.570628	6.59755	0.024945	0.005188	0.781195	0.006442	14.7047	0.004362	6.88966	0.004315	0.105337	4.0088	0.011944	0.005781	0.100871	0.073681	0.264479	50	0.464497	0.649826	0.021669	1.48005	9.63855	0.425945	0.002566	0.002431	0.004458
58	model_OrderedSequential_UMPK_inh	6.04998	0.062633	1.00218	0.054407	0.589473	8.55601	25.5471	0.020306	0.019871	0.014204	0.001628	0.570628	0.003748	1.98278	0.006373	0.073681	0.007257	0.139597	0.185	0.002134	0.234775	0.00695	1.52893	0.007497	0.001542	0.001682	0.366018	1.1918	0.034151	0.939121	0.010043	0.018222	4.66515	0.546434	1.1918	0.576841	0.279197	1.01309	0.023124	2.46234	0.02363	5.03259	2.65628	0.001445	2.33255	1.03527	0.006037	1.09288
59	model_OrderedSequential_UMPK_inh	6.59755	1.04655	0.276189	1.14127	6.81544	0.002044	0.642826	2.28256	0.144207	0.006037	30.0537	3.96561	0.066838	0.394846	0.095554	31.0462	0.206161	0.025769	0.394846	0.602381	0.118664	0.001114	0.085745	0.010718	22.4336	0.139597	0.008087	1.29967	6.52649	0.291558	0.061958	0.033783	0.035663	2.51626	0.8519	0.021669	0.002798	0.002566	0.824665	33.1307	3.44479	0.167818	0.002859	0.133678	3.37097	0.421357	0.018222	10.5109
60	model_OrderedSequential_UPRT_act	2.59936	0.002278	11.2166	1.16626	0.870555	30.7118	0.007416	17.1122	47.8801	0.444804	0.148969	3.2632	4.41923	0.512054	3.33466	2.00438	24.7304	26.9687	0.100871	0.045751	6.04998	0.014833	18.8642	0.145777	0.495684	0.17336	0.002089	0.001354	0.016001	0.629051	3.71611	3.71611	35.3551	0.006304	0.02691	0.394846	20.7956	0.003668	0.076944	2.20959	0.041054	8.74336	0.001269	47.3644	0.098709	0.024148	0.003152	0.072888
61	model_OrderedSequential_UPRT_act	0.104202	0.002679	0.002378	19.914	0.416818	0.002278	41.5918	0.490345	2.8967	2.62767	0.048296	0.004044	1.04655	5.03259	11.2166	0.03889	0.26163	8.01769	24.7304	9.33041	0.023376	0.043339	0.063315	0.5584	5.37048	0.008175	0.006304	0.057435	0.002798	1.04655	0.004861	0.454544	0.003437	0.267359	0.001737	0.909098	3.44479	0.656902	0.3505	0.716358	5.79347	0.870555	0.007102	1.4173	0.003513	0.097646	8.46384	1.98278
62	model_OrderedSequential_UPRT_act	0.001936	0.009013	0.002378	0.132238	2.8041	0.002484	11.8408	0.28531	0.011192	0.546434	0.033059	0.970136	3.02495	26.6782	0.158972	0.899305	0.002538	0.088577	0.001461	0.362075	0.004809	8.105	0.317947	0.150592	5.9848	10.7411	0.001664	0.570628	0.001151	0.870555	0.003551	6.59755	0.01375	0.135134	0.002378	0.123918	24.464	3.02495	0.980701	39.8284	1.10478	0.008915	0.03889	0.025769	0.164222	4.32454	0.001202	0.403492
63	model_OrderedSequential_UPRT_act	29.0929	0.100871	0.099784	0.081225	0.399146	0.169645	0.001215	0.256024	4.81922	0.00441	0.006442	3.05789	0.003789	4.46736	0.798301	34.2248	26.6782	8.74336	0.197421	0.001102	8.105	33.1307	0.002181	5.54784	14.3896	0.430583	0.015658	0.008087	0.022875	2.40958	0.001228	0.440012	0.016709	0.304467	0.870555	28.7795	0.001	0.013601	5.42896	1.37199	0.079485	0.091502	45.8501	2.54366	0.724158	0.001102	0.004861	0.002768
64	model_OrderedSequential_UPRT_act	0.005359	0.003186	32.0715	13.1953	0.217634	0.959686	0.007257	0.011437	0.003551	0.528965	0.16601	10.1749	0.237331	2.99237	33.8562	0.001022	0.929005	0.020751	0.001414	1.54558	0.495684	0.001255	0.002044	0.540548	0.084822	0.004	0.167818	0.020087	0.001011	30.7118	0.002158	0.006583	28.1628	0.02662	6.96468	0.195294	0.028102	0.028408	0.724158	3.9229	0.001114	10.7411	6.88966	0.664055	0.022385	0.145777	0.242528	0.589473
65	model_OrderedSequential_UPRT_act	0.073681	0.870555	6.6694	0.002111	1.76009	0.098709	0.001756	2.96013	0.011072	0.111198	1.61401	0.001325	0.909098	16.2102	0.047776	0.011815	0.001044	0.454544	0.222399	0.076944	24.9997	0.030315	2.92825	0.815782	0.00143	0.005657	1.91939	14.7047	0.366018	24.464	0.007914	0.03684	0.001493	13.0531	0.015322	18.0644	0.002768	0.003708	0.028408	1.43273	0.671286	0.037647	0.485062	0.01331	0.043811	0.005844	0.002431	0.024148
66	model_OrderedSequential_UPRT_act	0.534725	0.008175	1.43273	0.003051	0.75622	10.0653	3.29874	3.5973	2.35795	0.001719	15.0267	2.43582	0.001139	7.67776	4.46736	26.3908	0.040175	48.9286	11.9697	46.3494	16.5651	0.024677	0.005536	0.005301	0.00863	0.038471	0.001091	0.649826	0.066838	0.824665	0.001127	0.024677	1.10478	0.056204	0.012205	0.003364	0.006103	0.002859	0.002253	3.02495	0.010488	0.449647	5.37048	0.012074	1.38693	0.002679	0.002044	0.108815
67	model_OrderedSequential_UPRT_act	0.685986	0.011815	1.1918	0.929005	0.909098	0.058692	1.02412	5.31263	27.5593	26.3908	5.08739	0.006037	14.3896	0.390593	0.959686	0.534725	0.125268	43.4332	1.08111	7.04052	0.013601	0.001297	1.17896	18.2612	35.7401	0.001756	1.20478	0.021669	0.047776	0.041953	0.037647	0.162453	1.72237	0.008175	0.045751	0.358175	3.09119	13.0531	46.8541	3.12485	0.001854	0.297942	0.288417	1.64935	0.152232	0.339294	0.002302	0.304467
68	model_OrderedSequential_UPRT_act	0.007497	0.416818	0.033783	2.74401	0.003831	0.001509	0.001151	0.001228	0.052668	0.024411	0.025217	2.0262	14.7047	29.4097	5.03259	7.59505	1.40203	0.179085	12.4997	0.135134	0.014994	49.4614	15.692	18.661	10.9763	1.29967	0.002954	2.68521	0.004757	0.789702	0.842723	1.74113	0.5584	1.27182	0.304467	0.239916	20.7956	0.032703	0.081225	17.6774	0.005244	36.1293	18.46	0.153889	5.92033	0.065406	0.010834	1.29967
69	model_OrderedSequential_UPRT_act	0.070558	0.001854	6.88966	2.18579	0.130814	0.304467	0.152232	0.220003	0.048296	3.75657	0.008915	0.001936	0.045258	0.121263	0.054407	16.0356	0.062633	0.732044	0.002278	14.2346	1.14127	0.009935	0.024411	1.74113	0.001957	0.013025	0.071326	0.02903	0.407886	0.005657	0.064005	1.77926	0.004809	49.4614	0.003152	0.150592	24.9997	1.31382	0.002353	50	0.01842	0.004506	0.048822	0.237331	0.004706	3.19328	0.324909	5.37048
70	model_pingpong	0.024677	0.049891	0.307782	0.135134	0.020306	0.21297	8.55601	0.004315	0.435272	3.67608	0.002158	0.004605	0.054407	10.3977	0.167818	0.106484	38.5551	14.3896	0.030979	0.001242	0.167818	0.064005	0.089542	1.24456	2.11591	0.051539	0.007497	0.824665	2.35795	0.002022	0.008819	9.84961	0.179085	23.1744	0.002044	7.59505	50	2.71445	0.138093	4.97837	1.32813	49.4614	10.0653	0.028102	0.013025	26.3908	1.9403	14.0812
71	model_pingpong	0.001	0.105337	0.005476	27.8594	6.45618	0.027799	0.142654	3.83883	2.25798	0.004605	0.006442	0.001311	0.004861	1.68547	24.2005	0.010043	0.602381	0.116122	2.25798	0.001664	1.9403	0.112409	0.158972	0.001682	0.00695	0.013167	0.114871	0.10308	0.056204	5.08739	0.001719	3.2632	1.87827	13.9295	0.386385	0.918998	43.4332	0.010153	34.5975	23.1744	0.006512	27.2624	5.54784	0.678596	50	0.039742	0.065406	0.012473
72	model_pingpong	0.004177	0.004706	26.9687	0.128011	0.004	0.288417	0.002828	5.14279	1.63158	25.5471	20.35	0.366018	5.60826	2.92825	0.001176	0.009111	8.01769	0.002709	23.9398	0.002353	1.59662	0.054407	0.007336	0.001854	1.54558	0.04477	0.346724	0.346724	0.047776	2.16224	0.003256	0.294733	50	15.1903	0.061958	2.48916	13.0531	0.583123	0.047776	2.25798	0.169645	0.001526	0.065406	1.48005	0.005596	0.101969	16.3867	47.3644
73	model_pingpong	0.014515	0.250538	21.4824	1.57942	0.181035	0.072888	42.9654	0.014358	1.03527	0.001719	0.394846	5.79347	0.425945	2.38362	0.002278	0.045258	0.031657	4.37163	3.02495	0.001311	0.534725	0.012746	0.058692	0.032002	0.047262	0.245169	14.8648	0.685986	0.130814	15.8628	0.043811	0.748074	0.008087	25.8253	7.51324	4.92475	11.8408	0.040175	20.1308	0.001255	4.46736	0.001176	0.008264	0.279197	0.010602	1.05794	0.011944	0.001414
74	model_pingpong	0.034151	0.001067	0.114871	0.444804	0.047262	0.685986	0.001033	0.008537	7.1947	0.085745	0.062633	0.040612	1.72237	3.75657	4.66515	0.138093	0.019657	44.3843	0.064702	0.011688	0.004968	0.407886	13.1953	0.014833	0.005907	0.01331	0.094524	0.001011	0.001399	3.19328	0.354316	1.68547	9.63855	14.2346	0.16601	0.036443	0.003118	42.9654	3.79748	0.002922	0.806994	0.929005	6.96468	11.9697	5.60826	2.0262	0.264479	0.399146
75	model_pingpong	0.020527	0.00441	0.00695	0.006583	0.027799	0.017639	0.622275	6.52649	0.006037	2.77389	0.370003	0.017261	0.011192	0.050435	1.35721	1.87827	0.171492	0.018222	9.33041	0.889618	0.245169	0.04477	21.7164	0.00931	0.003051	5.54784	0.005022	0.010375	0.004605	1.08111	0.506538	0.764455	0.030979	32.4207	0.043339	0.701007	0.001854	2.40958	0.523267	33.1307	0.001737	4.66515	0.08035	0.001399	0.073681	0.479837	0.059331	3.79748
76	model_pingpong	42.5025	0.002457	0.011192	1.48005	0.055598	0.123918	0.449647	0.430583	0.671286	2.18579	1.35721	0.003221	1.1537	2.40958	0.512054	3.75657	14.7047	0.005536	0.001325	0.042872	0.003957	7.59505	15.1903	0.001215	0.072888	0.024677	0.012473	2.65628	3.9229	0.016709	0.069046	1.48005	2.04827	3.44479	0.020527	0.386385	0.001526	0.011072	0.199571	0.528965	2.28256	4.41923	0.153889	0.157259	0.870555	1.57942	2.38362	2.51626
77	model_pingpong	0.033783	0.006236	0.023888	0.005907	0.033783	0.017449	0.010263	3.55856	0.096594	0.006875	42.5025	0.003221	0.416818	22.6778	4.71595	0.001011	0.980701	5.66933	0.664055	0.016529	0.701007	0.002986	5.03259	0.001151	0.5584	4.8717	0.002511	0.160703	0.918998	0.002205	0.362075	14.7047	0.011562	0.664055	0.121263	0.011562	0.005972	0.294733	0.959686	47.3644	0.021669	0.088577	20.35	0.959686	0.007336	7.04052	0.014051	43.9062
78	model_pingpong	0.724158	0.010375	1.51246	22.9248	0.031316	1.43273	0.095554	9.33041	44.8676	0.215289	0.5584	0.181035	0.939121	19.2773	9.53472	0.010952	16.5651	33.8562	0.010488	4.61489	46.8541	3.29874	6.59755	0.037647	0.010718	0.105337	0.059331	0.052668	12.7734	0.007257	1.20478	5.85656	0.037647	0.046249	0.980701	0.806994	2.20959	0.001102	0.19319	1.91939	0.009722	14.7047	11.4623	0.017261	0.117386	0.007025	1.4173	0.005244
79	model_pingpong	0.629051	0.010952	1.85803	0.038057	0.321409	0.495684	2.51626	5.2554	43.4332	0.106484	32.7738	1.91939	5.31263	0.144207	10.5109	0.001215	5.03259	0.004914	1.44833	12.3651	0.03889	0.003748	0.004	0.980701	0.002022	0.016529	0.023888	0.011437	0.012608	0.008915	0.035663	0.018621	3.22805	12.6358	0.602381	0.546434	4.37163	0.021905	1.08111	4.41923	0.00441	1.21789	7.4323	3.40768	0.041054	15.5229	0.147365	0.019871
80	model_pingpong_all_interactions	0.003748	0.144207	0.001189	0.258812	0.006373	0.370003	21.7164	1.91939	0.012473	0.007497	11.7133	7.27304	0.523267	0.187014	48.9286	5.19879	0.416818	0.016891	0.007914	0.678596	0.017261	0.052668	0.708641	0.003708	0.145777	0.001022	0.08035	0.270271	0.024148	44.8676	0.001542	0.003957	0.001283	0.012746	0.003708	0.039314	4.61489	5.66933	21.9528	0.485062	9.13047	28.4694	5.03259	5.92033	0.534725	4.27795	0.083908	3.33466
81	model_pingpong_all_interactions	0.005359	0.003051	0.75622	1.51246	2.33255	0.069046	4.92475	38.5551	0.009111	0.048822	1.03527	0.049354	17.8699	0.346724	4.18628	0.003914	1.20478	0.276189	0.008445	3.29874	0.002986	0.006442	0.047776	0.018621	30.3809	0.027203	0.693456	6.31784	0.045258	0.01375	0.116122	1.32813	0.002158	0.001978	0.104202	0.0034	29.0929	0.187014	0.162453	0.00921	8.46384	3.19328	0.002158	0.75622	1.85803	0.570628	0.008537	0.015322
82	model_pingpong_all_interactions	0.097646	0.307782	0.008354	0.485062	0.002738	0.061291	2.51626	0.001114	0.079485	0.724158	0.247839	0.242528	0.002205	0.11	2.0262	17.6774	0.030645	0.145777	0.067566	2.74401	0.407886	0.007102	1.1537	24.2005	0.282237	0.076944	1.25812	3.96561	0.311134	41.5918	0.506538	4.81922	6.74202	0.21297	2.04827	0.8519	0.17336	0.314522	24.9997	21.251	0.564481	3.2632	1.34259	0.001414	0.02662	2.54366	0.464497	4.97837
83	model_pingpong_all_interactions	0.022875	0.234775	0.501082	0.001936	48.4015	0.096594	10.2857	3.55856	0.001526	0.005132	0.001011	0.017261	2.40958	0.069046	31.726	0.001957	0.008	0.00143	6.96468	0.04241	0.297942	0.011815	1.72237	7.76136	0.171492	6.38663	0.091502	13.1953	0.037647	17.8699	0.068302	1.40203	0.164222	2.46234	0.399146	0.03889	0.685986	0.239916	0.024411	0.021436	0.054407	0.096594	11.5871	0.009412	0.029346	0.106484	0.076115	0.394846
84	model_pingpong_all_interactions	18.8642	0.052668	36.5228	0.113633	0.068302	0.078629	1.83802	1.64935	3.33466	2.57136	27.2624	0.469555	0.0521	2.92825	0.649826	0.009514	2.48916	3.52022	0.157259	0.664055	0.005719	0.001022	0.071326	15.1903	4.37163	1.4173	1.25812	0.078629	0.314522	0.003118	0.062633	0.019445	0.018621	0.870555	0.8519	0.732044	0.028717	0.001202	2.09312	0.017831	15.692	0.001011	12.4997	0.113633	0.078629	31.726	0.002278	0.010375
85	model_pingpong_all_interactions	0.015828	0.001957	0.055598	0.022385	5.2554	0.002622	41.5918	3.02495	0.105337	4.92475	2.92825	0.789702	5.31263	47.3644	49.4614	0.201744	1.14127	0.027203	0.030315	1.77926	0.239916	0.125268	37.3225	0.459493	0.050984	0.128011	2.30742	0.150592	0.017449	0.206161	0.005417	0.116122	0.010375	2.8967	0.069798	0.056816	0.224821	0.046249	0.142654	0.378106	0.247839	0.033059	0.018823	0.444804	0.011192	5.92033	4.7673	19.914
86	model_pingpong_all_interactions	0.001091	0.059978	0.009618	29.4097	0.020527	0.00921	11.9697	0.378106	0.693456	0.004605	0.005022	0.479837	13.9295	10.5109	0.164222	0.301187	0.04241	0.001176	1.14127	15.0267	0.068302	2.09312	3.12485	2.28256	5.92033	0.009935	0.001202	0.002111	0.005359	0.001325	0.002253	0.247839	0.012608	0.028408	0.060631	39.3994	0.003589	0.144207	0.764455	4.09658	0.01331	11.2166	24.7304	1.1537	0.006442	2.71445	0.001542	1.63158
87	model_pingpong_all_interactions	0.003152	1.81822	0.016891	0.001611	0.332024	0.501082	2.46234	0.147365	3.79748	0.01375	0.155565	0.001242	0.403492	1.52893	2.48916	1.98278	0.089542	16.5651	0.001283	14.5463	0.523267	0.011562	0.012884	0.291558	0.311134	0.056204	0.041953	0.044288	0.003437	48.4015	0.020976	0.139597	2.07057	13.1953	0.033419	0.564481	0.019657	3.40768	36.1293	0.002111	49.4614	1.35721	0.006512	0.135134	0.04241	0.023888	0.506538	0.282237
88	model_pingpong_all_interactions	0.007579	0.583123	0.006875	1.63158	0.065406	0.105337	3.83883	45.3562	0.001509	0.012338	4.14119	3.37097	0.789702	2.0262	0.534725	5.73106	0.033419	0.113633	43.9062	0.002594	0.018025	0.635901	0.001737	5.37048	0.003629	0.021436	0.007025	4.97837	0.101969	12.2319	0.011314	8.19326	1.08111	0.095554	0.01375	0.474668	30.3809	0.366018	1.61401	0.006373	3.09119	0.99138	4.97837	0.21297	10.5109	0.880035	3.05789	1.68547
89	model_pingpong_all_interactions	0.001978	0.222399	5.42896	2.33255	0.005359	24.9997	0.282237	0.001664	0.002181	4.18628	13.9295	0.001151	29.4097	0.386385	3.71611	0.8519	2.18579	2.18579	0.403492	0.004223	0.132238	0.005244	0.004	0.003186	50	1.25812	20.7956	0.258812	0.007179	1.23116	0.245169	3.96561	0.001682	0.001325	0.001628	0.51763	0.403492	0.008724	0.090517	42.0447	0.485062	0.297942	0.245169	0.187014	0.005972	0.449647	0.250538	1.16626
90	model_pingpong_APRT_inh	0.00695	0.003831	0.005972	0.02662	0.430583	0.001978	0.016175	0.815782	21.251	0.001022	0.949348	7.93132	4.97837	27.8594	0.001102	0.02662	31.0462	1.59662	0.008264	1.12898	1.59662	0.119956	0.056816	0.02662	0.023124	0.008175	0.162453	0.018025	6.6694	0.089542	1.89872	0.576841	28.1628	46.3494	0.00143	1.00218	0.939121	19.2773	0.002111	0.421357	24.464	0.106484	0.025217	31.0462	0.528965	0.004223	0.061958	0.889618
91	model_pingpong_APRT_inh	0.065406	0.001895	6.59755	28.1628	0.074484	0.024677	0.002229	0.095554	1.1918	0.018025	0.002679	1.09288	0.130814	3.71611	50	4.0088	1.79863	0.201744	31.3843	0.001461	2.96013	2.07057	26.1066	0.880035	3.71611	0.018222	0.013899	1.01309	0.002738	0.671286	0.107643	0.250538	10.5109	1.63158	0.001325	0.011562	21.251	27.5593	42.0447	0.059331	4.97837	0.087623	0.004555	0.005022	0.003186	47.8801	0.321409	4.0088
92	model_pingpong_APRT_inh	0.086679	0.001242	3.29874	0.074484	0.021669	0.001033	0.242528	0.564481	0.105337	0.021205	0.002022	0.032703	2.46234	3.67608	0.459493	0.034151	45.8501	0.002404	0.037241	0.099784	17.2986	0.324909	0.534725	0.016891	0.001559	0.210676	0.3505	0.099784	4.23187	1.23116	0.004315	30.0537	5.92033	27.2624	0.136605	0.889618	40.7005	0.099784	0.77278	0.250538	0.049891	3.75657	3.19328	10.8581	0.003475	0.033419	45.8501	0.037647
93	model_pingpong_APRT_inh	0.027203	0.00134	36.1293	0.02605	0.024411	21.9528	0.014673	0.001354	8.64918	0.001559	14.5463	1.40203	0.028408	0.534725	20.5716	0.918998	1.74113	4.23187	0.440012	0.069798	0.008354	0.02691	0.027499	2.09312	8.37267	3.05789	0.001593	0.001414	0.00441	20.35	0.909098	6.52649	6.24978	0.069046	0.425945	0.004706	0.317947	0.001854	0.167818	0.01375	0.020976	4.18628	0.001102	6.6694	0.053241	0.416818	0.029988	0.001325
94	model_pingpong_APRT_inh	0.003708	0.003221	0.279197	0.021905	4.05245	0.008087	3.40768	0.037647	0.005719	8.37267	0.071326	0.002229	0.021669	0.081225	0.111198	24.7304	0.019235	0.264479	0.001509	42.0447	3.22805	0.005359	0.002798	0.693456	1.57942	0.007829	0.004362	0.288417	0.0034	2.16224	0.002205	0.023376	29.0929	0.076115	0.025769	0.203941	0.00441	0.28531	2.96013	34.2248	0.072103	1.21789	0.032703	1.66731	0.253266	0.016529	0.001414	14.5463
95	model_pingpong_APRT_inh	0.007336	0.005301	0.008819	18.2612	50	0.092499	0.00441	0.75622	0.053821	0.001056	0.084822	0.02363	0.044288	19.914	0.010834	0.011562	0.546434	0.049354	1.48005	5.19879	0.155565	0.007336	0.038057	0.092499	0.8519	2.8655	0.133678	0.018621	0.002378	38.5551	0.006103	0.111198	0.018222	23.4268	0.28531	5.85656	0.024945	0.053821	13.4842	4.71595	0.014994	0.077782	0.002859	3.15888	0.003475	0.037241	0.004132	6.04998
96	model_pingpong_APRT_inh	0.117386	0.044288	0.083908	1.17896	0.440012	0.008819	0.004706	0.21297	2.11591	0.60894	0.030645	0.001576	4.09658	10.1749	2.99237	0.084822	8.28248	0.037241	0.004458	0.011688	25.8253	0.001526	0.003051	3.75657	18.46	0.001255	0.066118	0.004315	0.009828	0.027203	1.9403	9.43201	0.005907	0.250538	0.002253	0.006373	1.21789	2.23365	0.210676	0.022385	0.042872	25.8253	0.007661	12.2319	2.28256	0.358175	0.002738	0.8519
97	model_pingpong_APRT_inh	0.229744	0.148969	1.25812	2.38362	0.5584	0.018222	3.29874	8.74336	0.602381	0.028717	0.301187	0.003748	0.08035	1.66731	4.516	0.039314	0.069798	5.31263	20.5716	1.51246	18.8642	2.46234	0.023376	0.116122	0.382223	0.11	0.084822	0.016351	0.346724	5.60826	3.15888	29.0929	0.534725	0.003551	0.002986	1.16626	0.99138	0.022875	1.96142	0.050435	3.12485	0.119956	0.027799	0.012473	0.145777	3.75657	0.024148	0.227269
98	model_pingpong_APRT_inh	5.66933	0.002302	0.088577	37.3225	0.28531	0.006103	0.094524	2.65628	11.0958	2.8655	0.016351	0.001056	8.93482	13.7795	0.485062	0.066838	1.10478	0.459493	1.40203	0.002986	24.7304	0.297942	3.02495	0.013025	0.063315	0.007025	0.088577	0.043339	0.008175	0.028408	0.029665	18.46	6.04998	0.141117	0.016175	0.10308	18.2612	0.001414	17.1122	10.2857	0.206161	0.949348	0.083004	0.02903	0.004177	0.583123	0.75622	0.208406
99	model_pingpong_APRT_inh	0.490345	0.00921	3.52022	0.929005	0.018621	25.2719	21.0221	0.006875	0.136605	4.97837	0.064005	32.4207	0.390593	1.49617	0.116122	0.059331	1.1918	0.037647	0.861177	0.039742	0.001915	0.045258	44.8676	0.001079	1.77926	0.024677	0.033419	9.13047	0.479837	0.00931	0.019235	0.017639	1.03527	4.32454	0.002278	1.66731	19.6994	0.011192	0.824665	0.332024	0.053821	5.31263	0.106484	0.135134	3.40768	1.76009	0.004	5.85656
100	model_pingpong_UMPK_act	0.030315	0.025769	0.002709	0.03889	0.023124	22.9248	5.19879	2.30742	0.047776	0.006875	0.105337	0.048822	0.297942	14.7047	0.716358	0.003589	0.018025	0.806994	0.022629	0.003118	1.54558	0.04477	0.570628	7.27304	0.959686	9.03212	0.020751	0.918998	1.96142	0.009111	0.04477	1.24456	4.71595	11.7133	0.024677	2.30742	0.203941	16.2102	11.5871	26.9687	0.203941	0.314522	16.7455	0.141117	50	0.003118	0.77278	0.929005
101	model_pingpong_UMPK_act	0.002253	0.001414	12.3651	1.20478	0.28531	0.001559	5.92033	0.016891	0.041054	0.055598	3.67608	0.016709	10.8581	4.23187	33.8562	11.8408	0.023376	0.092499	48.4015	2.20959	1.54558	0.002986	0.004223	0.002457	1.87827	0.053241	4.32454	6.74202	2.57136	0.073681	0.046249	9.74351	0.100871	0.00289	0.141117	0.027499	4.18628	0.024411	0.00441	9.03212	0.708641	0.724158	0.018823	0.046249	0.130814	0.880035	2.13895	41.1438
102	model_pingpong_UMPK_act	0.013601	0.023888	10.1749	1.83802	0.179085	0.004968	0.001139	1.29967	29.7299	1.63158	0.061291	6.38663	6.04998	0.242528	0.748074	4.32454	0.003221	0.001011	3.33466	6.04998	1.98278	0.02363	0.036443	0.642826	0.074484	0.009722	0.005907	0.002253	0.0017	8.46384	0.017449	0.007661	12.4997	4.32454	0.023888	0.880035	0.008445	0.008175	2.09312	0.412328	0.002538	3.9229	0.181035	0.090517	0.032703	0.024148	0.394846	5.2554
103	model_pingpong_UMPK_act	0.002622	0.014673	0.006512	0.058692	0.001269	3.55856	5.66933	31.3843	0.523267	0.019028	0.005022	0.05806	0.001228	0.007661	0.781195	49.4614	0.167818	6.31784	0.111198	0.017449	0.002229	0.003475	0.048822	1.63158	4.56518	0.006801	0.227269	0.020306	1.9403	8.37267	0.019235	0.394846	0.003831	1.48005	0.150592	0.029665	50	19.0697	2.13895	12.7734	0.001576	2.62767	0.059331	0.010043	2.35795	0.449647	0.008819	9.2299
104	model_pingpong_UMPK_act	4.41923	0.008087	11.0958	0.789702	0.065406	0.195294	4.71595	0.314522	0.002404	0.245169	1.59662	0.001895	0.001189	42.5025	50	0.011688	37.7289	1.1918	3.05789	10.8581	12.7734	0.011815	22.4336	0.222399	45.3562	29.7299	0.222399	0.048296	0.022629	0.002404	0.005536	4.46736	2.11591	17.2986	0.004655	0.012473	0.716358	0.016891	1.40203	0.011192	0.370003	0.056204	0.495684	0.008	0.069046	0.464497	8.46384	0.004458
105	model_pingpong_UMPK_act	0.642826	0.007579	0.118664	38.9749	0.123918	0.065406	0.004914	0.005244	0.220003	0.037241	0.208406	21.4824	0.155565	0.05806	9.53472	1.83802	0.003748	0.009111	0.005417	29.0929	0.224821	0.217634	0.576841	0.040612	0.206161	0.010834	0.003051	0.016891	0.070558	0.006655	0.167818	0.949348	0.425945	0.061958	0.093506	0.028102	0.007025	0.033419	0.5584	2.48916	46.3494	1.25812	23.6819	0.108815	0.04477	0.018823	0.076944	0.288417
106	model_pingpong_UMPK_act	0.26163	0.139597	0.021436	0.678596	8.37267	0.014833	0.135134	0.001646	2.18579	0.276189	0.158972	0.288417	0.001151	30.3809	31.3843	3.05789	0.031316	6.52649	0.002353	4.7673	25.5471	0.113633	0.724158	0.242528	0.00863	0.018222	0.023124	0.009412	0.0017	7.04052	0.001445	5.19879	0.288417	2.11591	0.006801	0.708641	0.185	0.301187	0.034898	0.001283	1.05794	8.93482	16.3867	9.13047	2.25798	0.010375	0.19319	0.002378
107	model_pingpong_UMPK_act	1.21789	2.40958	0.066838	13.1953	0.004269	0.60894	0.021436	0.664055	50	48.4015	0.004555	1.91939	15.0267	6.6694	2.65628	0.001102	49.4614	1.49617	6.38663	0.00289	0.129405	0.001646	9.43201	38.1398	20.1308	5.03259	3.83883	0.002229	0.019235	34.9743	0.011314	0.001297	0.023376	0.017261	9.03212	0.126632	4.71595	0.0017	0.444804	0.152232	2.83463	0.051539	0.006512	0.002205	0.002457	12.7734	0.006304	4.09658
108	model_pingpong_UMPK_act	0.114871	0.005657	0.037647	0.001091	0.125268	2.8655	0.222399	0.050435	0.001384	0.001628	0.003957	0.001044	0.004177	0.153889	0.013025	16.7455	9.84961	0.009828	3.9229	0.036443	8.105	0.002044	0.001151	0.002302	0.117386	0.001011	0.015828	3.9229	0.959686	36.5228	0.040175	0.001895	2.35795	0.227269	0.087623	2.99237	0.179085	0.00921	35.3551	0.362075	16.2102	0.273214	0.006875	0.016175	0.311134	22.4336	0.004914	0.006727
109	model_pingpong_UMPK_act	0.00931	0.004269	0.002327	22.9248	0.51763	0.001834	21.251	34.9743	32.4207	1.1537	6.6694	36.5228	11.9697	41.1438	4.23187	8.93482	0.009722	0.378106	12.3651	0.342989	11.5871	12.2319	0.009514	0.005417	0.030645	0.05806	0.033783	0.033783	0.01375	1.43273	1.63158	0.001283	0.001242	0.301187	0.024945	0.656902	19.6994	0.060631	0.101969	4.32454	9.53472	0.039742	0.001445	8.55601	0.003118	0.069046	0.062633	49.4614
110	model_pingpong_UMPK_inh	0.001011	3.88064	4.61489	0.088577	0.294733	0.136605	1.16626	0.021905	0.589473	0.002798	0.304467	0.939121	0.141117	0.629051	0.111198	0.282237	4.18628	0.479837	1.01309	0.022144	0.060631	0.08211	11.7133	1.1918	1.9403	0.215289	4.81922	0.77278	0.001202	10.9763	1.40203	0.583123	0.005657	0.015489	0.022144	0.148969	0.909098	0.842723	0.806994	0.412328	0.016891	0.314522	0.061958	36.9205	4.81922	1.79863	0.001102	0.019028
111	model_pingpong_UMPK_inh	0.007497	0.004655	1.44833	1.76009	0.089542	0.10308	0.081225	4.14119	5.19879	1.03527	21.4824	1.08111	0.046752	40.7005	0.007745	21.9528	0.037241	24.7304	0.506538	0.267359	2.11591	0.001079	0.169645	0.003513	0.001283	0.382223	0.003748	0.047262	0.040612	16.3867	0.8519	1.89872	0.003748	26.6782	2.00438	23.1744	0.096594	0.602381	0.001056	0.716358	5.9848	0.328447	0.003018	0.018222	0.394846	13.1953	7.4323	42.5025
112	model_pingpong_UMPK_inh	0.031316	38.9749	0.029988	3.44479	0.003957	45.8501	18.8642	4.14119	0.014204	0.00921	0.123918	0.047262	39.8284	0.440012	17.6774	0.003589	0.00921	0.005719	0.002538	0.724158	0.366018	0.002431	0.001114	0.00695	21.251	0.004458	0.010834	35.3551	0.020306	0.019235	0.019028	0.99138	0.279197	0.001628	0.041501	0.008354	11.4623	0.017449	8.19326	2.62767	5.79347	0.321409	5.92033	0.010952	0.003831	48.4015	2.99237	26.1066
113	model_pingpong_UMPK_inh	0.17336	0.050984	2.8967	0.072888	3.71611	0.006236	0.01375	0.10308	0.970136	0.121263	0.649826	1.91939	0.162453	0.057435	7.51324	1.35721	34.9743	0.242528	6.04998	0.980701	1.11681	1.64935	0.023124	0.217634	5.79347	0.010375	0.354316	0.100871	0.015828	6.96468	0.005076	0.564481	3.12485	0.378106	2.35795	0.474668	9.13047	0.074484	0.014515	0.11	45.3562	0.001255	0.008724	9.13047	1.1537	0.128011	1.35721	2.8041
114	model_pingpong_UMPK_inh	0.004757	42.5025	0.002594	1.12898	10.9763	0.022144	24.7304	3.71611	0.024411	1.28567	0.081225	0.007579	0.062633	44.3843	12.4997	0.043811	0.048822	0.070558	0.164222	0.011944	0.034522	0.001091	0.005417	0.008724	0.010263	0.111198	0.009722	10.7411	0.031316	4.09658	0.291558	0.093506	0.089542	2.59936	1.4173	0.03889	0.076944	0.444804	23.1744	0.004555	8.93482	7.76136	0.001664	0.425945	0.073681	0.005244	0.009111	0.129405
115	model_pingpong_UMPK_inh	0.003292	0.001189	0.046752	5.9848	0.064702	0.016175	0.001067	0.001127	0.00134	0.002622	0.440012	0.362075	44.3843	0.086679	8.105	0.001477	0.031657	0.013455	0.464497	3.44479	0.162453	0.019657	2.51626	1.31382	0.003475	0.026334	0.002566	0.001854	0.635901	1.20478	0.023376	10.5109	0.002954	0.045258	0.010602	0.28531	0.001526	0.001814	0.041501	5.85656	1.66731	0.181035	0.017261	0.001242	0.001936	0.072888	5.66933	23.4268
116	model_pingpong_UMPK_inh	0.002511	0.00441	0.018222	1.51246	0.059331	0.022144	0.004605	1.79863	0.015489	0.00695	0.130814	1.68547	0.015828	0.003957	0.012608	0.019028	6.96468	5.54784	0.017639	0.048296	0.106484	0.003914	7.76136	0.003051	0.181035	0.002022	0.004655	1.48005	0.016351	0.26163	0.032703	0.474668	0.003118	2.74401	0.034522	1.76009	5.66933	0.047776	0.007102	0.583123	4.09658	0.354316	0.354316	3.5973	0.245169	1.70382	0.014204	11.4623
117	model_pingpong_UMPK_inh	0.615571	0.019871	0.001255	1.20478	0.301187	0.234775	0.724158	0.390593	0.528965	0.671286	0.150592	0.234775	0.250538	1.04655	0.861177	2.83463	0.100871	0.090517	0.095554	0.60894	0.328447	0.054407	0.027799	0.001719	49.4614	22.4336	2.54366	2.28256	0.022629	0.861177	0.036051	0.029665	0.076115	0.001011	15.5229	4.46736	0.017261	50	49.4614	0.142654	0.107643	0.185	2.23365	1.61401	0.474668	0.028717	0.671286	0.346724
118	model_pingpong_UMPK_inh	0.006373	0.05806	0.072888	24.2005	0.072103	0.118664	0.038471	0.748074	0.671286	0.136605	0.025769	0.037241	0.378106	13.4842	0.022629	0.048822	8.19326	0.001311	0.010153	0.256024	3.63648	0.004177	0.430583	3.79748	4.71595	18.0644	0.167818	0.002431	0.142654	0.649826	0.006169	0.8519	0.005844	0.158972	0.007579	3.09119	0.264479	0.028408	19.4872	0.010834	2.92825	0.490345	1.02412	0.013899	0.366018	2.40958	1.29967	0.222399
119	model_pingpong_UMPK_inh	0.01331	0.002954	0.001033	0.239916	0.454544	0.021669	22.1919	2.59936	14.0812	0.002327	0.407886	0.007179	0.939121	17.1122	0.046249	0.664055	27.8594	0.141117	0.004315	3.71611	0.158972	0.002158	3.15888	8.64918	0.288417	0.001164	0.100871	0.656902	0.002484	0.005022	0.004458	0.358175	0.010952	7.67776	0.089542	0.602381	26.6782	0.044288	10.1749	0.264479	0.160703	0.090517	4.37163	3.55856	0.474668	1.40203	0.001756	2.8041
120	model_pingpong_UPRT_act	39.8284	0.001611	0.656902	0.014673	45.8501	0.010834	0.00143	0.732044	0.002922	0.003327	0.067566	0.014204	22.4336	0.21297	48.9286	0.014204	2.8967	3.71611	1.12898	0.012473	0.317947	0.018222	26.3908	0.220003	43.4332	0.635901	0.370003	2.57136	20.35	1.29967	0.017261	0.111198	0.047776	0.064702	0.001	0.030979	0.037647	0.181035	2.18579	46.3494	0.189051	3.09119	11.4623	0.001311	0.075295	0.354316	0.055598	2.8967
121	model_pingpong_UPRT_act	0.003327	2.00438	0.006304	48.4015	0.061291	0.004809	20.1308	1.89872	0.01842	0.03235	0.087623	0.001228	13.1953	20.7956	12.3651	0.317947	0.002622	0.693456	38.1398	0.342989	0.181035	0.024148	6.52649	0.105337	0.00441	3.88064	0.017831	0.004914	0.048296	6.52649	0.701007	20.1308	12.3651	0.394846	1.74113	0.018823	5.42896	0.141117	0.595892	0.642826	1.10478	2.28256	6.59755	0.008819	0.001509	17.2986	0.036443	30.7118
122	model_pingpong_UPRT_act	0.001325	0.150592	0.003292	0.074484	0.034522	9.95687	0.764455	1.49617	0.328447	0.012608	0.002278	0.003629	0.242528	0.642826	26.3908	1.37199	17.4869	0.013455	45.8501	0.002229	27.2624	0.256024	0.001957	1.10478	0.02903	1.89872	0.354316	0.546434	0.001719	0.824665	0.253266	0.031657	44.8676	0.378106	0.005188	0.114871	1.31382	28.7795	1.06946	19.4872	3.15888	0.095554	16.2102	0.046249	4.23187	0.014994	0.002651	0.199571
123	model_pingpong_UPRT_act	0.041501	0.534725	0.050984	0.307782	0.386385	11.4623	43.9062	0.77278	1.38693	0.029665	0.656902	0.007336	0.03235	0.071326	4.46736	0.642826	0.030315	0.004044	1.03527	0.506538	0.001509	1.56241	0.001102	1.06946	0.304467	0.001445	3.88064	0.008445	0.001067	0.002353	0.001151	0.980701	0.002022	0.909098	0.002828	0.084822	0.528965	0.030979	1.43273	0.708641	10.2857	0.067566	0.116122	0.939121	0.019657	0.909098	0.007025	0.006583
124	model_pingpong_UPRT_act	0.014515	0.162453	1.96142	1.89872	0.01375	7.51324	0.701007	25.8253	0.980701	0.004177	0.889618	0.210676	0.027799	0.297942	0.501082	1.25812	0.004177	0.001079	0.004223	2.38362	0.003475	0.015658	0.716358	0.19319	3.02495	0.025492	0.001559	0.748074	0.02363	10.2857	0.005596	4.41923	0.02662	0.454544	0.001067	0.444804	4.97837	0.088577	47.8801	21.4824	2.8655	12.4997	9.43201	0.015489	0.570628	3.63648	0.001384	10.1749
125	model_pingpong_UPRT_act	0.067566	1.23116	0.342989	0.006236	0.019657	0.022144	0.748074	0.019657	0.007416	0.004861	0.169645	0.501082	1.16626	0.929005	42.0447	46.3494	0.307782	0.066838	0.229744	0.001354	9.63855	0.033419	0.100871	19.2773	9.95687	0.001854	0.732044	0.615571	38.9749	48.9286	0.135134	7.67776	0.002	6.52649	0.909098	0.050435	5.79347	0.421357	0.001102	0.002229	2.59936	15.8628	0.629051	0.063315	0.004655	0.002651	0.002511	8.37267
126	model_pingpong_UPRT_act	4.27795	0.798301	50	0.138093	0.366018	0.346724	0.072103	34.2248	0.001189	0.009935	1.98278	0.147365	0.045751	5.19879	0.004757	0.147365	1.70382	8.64918	0.130814	0.018222	10.9763	0.022144	0.04477	2.54366	0.014673	0.001011	0.157259	0.133678	0.490345	0.062633	0.111198	1.35721	0.622275	0.220003	0.006801	0.215289	0.105337	0.007497	11.3388	27.2624	9.63855	47.3644	0.053241	0.009935	1.1537	0.001874	0.001297	0.062633
127	model_pingpong_UPRT_act	0.008264	0.012205	0.139597	1.27182	0.046752	0.014673	0.629051	0.025492	0.048822	0.019235	0.114871	1.91939	0.069046	1.56241	1.74113	0.076115	0.26163	0.253266	0.030979	0.004968	13.631	2.00438	1.05794	1.98278	9.13047	0.002044	0.003186	3.63648	0.001559	0.339294	1.57942	1.00218	0.099784	12.2319	0.033419	0.04477	0.011314	20.35	1.66731	0.842723	0.01331	1.91939	2.18579	1.64935	6.45618	0.224821	2.11591	4.97837
128	model_pingpong_UPRT_act	0.001067	7.76136	0.003152	0.01331	0.013455	2.04827	0.798301	18.2612	0.046752	0.164222	0.16601	0.02903	0.006727	2.38362	4.92475	44.3843	15.8628	6.11586	0.01375	3.12485	0.374033	1.81822	0.191109	1.56241	0.119956	0.018823	0.009828	1.31382	3.29874	0.092499	0.012884	0.724158	0.215289	1.40203	0.061291	0.077782	11.3388	0.5584	0.022385	11.2166	1.61401	0.019657	0.049354	0.014673	0.024945	0.02605	28.4694	26.1066
129	model_pingpong_UPRT_act	14.2346	0.013455	31.3843	0.030315	0.781195	1.37199	0.171492	37.7289	0.129405	9.53472	0.001091	12.4997	1.20478	3.02495	33.4915	7.84588	0.740016	17.6774	0.084822	8.64918	0.029665	0.002859	0.152232	0.144207	0.05806	0.012205	0.17336	8.28248	0.056816	0.002253	0.007497	0.105337	4.7673	0.022629	7.04052	0.092499	7.51324	0.378106	0.534725	0.002431	0.199571	0.006169	0.002538	38.5551	0.001	0.099784	0.222399	3.63648
130	model_Randomequential_all_interactions	1.49617	0.001384	0.001399	41.5918	2.46234	0.018621	0.678596	0.870555	4.27795	0.010153	21.7164	0.012338	0.069046	0.464497	17.2986	13.9295	43.4332	43.9062	0.001022	12.9125	0.980701	0.018222	1.21789	2.20959	14.8648	15.1903	0.003018	0.003364	0.113633	0.004315	0.017831	0.512054	0.052668	7.27304	0.002089	0.5584	0.253266	0.806994	12.1001	11.5871	0.899305	0.02662	0.072103	0.077782	24.9997	29.0929	0.191109	10.0653
131	model_Randomequential_all_interactions	0.005657	0.005244	0.007257	0.001022	0.440012	0.015322	21.9528	3.29874	1.63158	0.003118	3.44479	2.46234	0.007257	0.08211	0.001114	24.7304	0.014358	0.534725	4.09658	0.017639	0.021436	0.014673	0.007579	2.0262	5.31263	0.006801	0.075295	0.007416	9.13047	0.002484	0.045751	0.048296	0.001874	0.03684	0.021436	1.9403	0.242528	0.005719	28.1628	9.43201	0.175248	6.81544	0.006373	0.03889	1.63158	0.001269	0.077782	0.959686
132	model_Randomequential_all_interactions	10.1749	0.001775	9.74351	3.09119	12.6358	0.008724	0.095554	0.043339	0.003292	9.84961	0.258812	0.058692	49.4614	28.4694	1.66731	5.66933	0.008537	0.002954	0.02903	7.35224	16.9279	0.16601	32.0715	0.004914	1.00218	0.01375	0.001067	0.024677	0.003051	20.35	0.003789	2.71445	3.05789	0.043339	0.035278	0.040612	2.92825	2.11591	16.9279	38.9749	0.002	0.004269	18.0644	0.861177	5.08739	0.093506	0.030979	0.008819
133	model_Randomequential_all_interactions	2.48916	0.033059	0.247839	0.222399	30.7118	41.5918	0.062633	0.490345	37.7289	0.050435	0.114871	0.00441	1.09288	22.1919	0.693456	3.37097	0.342989	0.04241	0.009111	0.035278	0.003668	0.001814	5.37048	0.001814	0.001067	0.014833	0.006236	0.004177	11.4623	0.006655	0.024677	3.55856	0.007829	0.02363	0.095554	0.055	0.020527	0.006304	4.56518	30.3809	0.321409	0.012473	1.83802	0.177156	0.017449	1.76009	0.006373	0.047776
134	model_Randomequential_all_interactions	1.46411	0.043339	10.1749	26.6782	0.374033	0.092499	0.185	0.02903	0.00134	0.025769	0.007257	0.264479	0.317947	5.14279	6.6694	0.332024	11.0958	0.339294	0.980701	0.421357	0.022144	0.106484	8.46384	0.018621	0.022144	48.9286	0.009514	0.006801	8.64918	8.64918	1.66731	4.05245	0.012746	3.71611	0.076944	0.576841	0.094524	1.03527	3.09119	0.005719	1.31382	1.04655	0.929005	22.9248	0.135134	4.56518	0.003118	0.015322
135	model_Randomequential_all_interactions	8.93482	0.096594	38.1398	0.119956	0.421357	0.048296	0.002738	0.824665	1.49617	2.59936	0.039314	22.6778	0.047262	13.7795	0.068302	3.15888	24.9997	19.2773	0.020976	0.339294	1.63158	0.002484	0.043339	0.002768	14.3896	1.00218	0.020306	0.056816	0.002181	2.35795	0.210676	0.005781	0.126632	9.33041	0.523267	3.15888	23.9398	0.001414	14.3896	2.8041	0.004269	0.332024	37.7289	2.8967	0.123918	0.125268	0.002954	12.6358
136	model_Randomequential_all_interactions	0.001542	0.001269	0.899305	1.46411	0.111198	9.2299	0.041953	0.100871	0.118664	0.270271	28.1628	0.416818	0.459493	0.317947	2.51626	0.929005	0.386385	29.0929	0.160703	25.8253	0.003872	0.001079	0.002709	29.7299	0.328447	0.012205	0.016175	0.164222	0.534725	0.362075	0.833645	0.464497	0.045258	0.030315	1.85803	0.157259	28.7795	11.2166	0.294733	0.781195	2.99237	0.232246	0.001895	0.003551	10.7411	4.92475	0.007025	3.05789
137	model_Randomequential_all_interactions	0.001542	0.001	0.039742	2.43582	0.51763	0.08211	1.72237	1.61401	0.002229	0.003118	20.35	0.023376	19.0697	3.63648	30.3809	22.4336	0.02903	10.0653	0.642826	0.708641	42.5025	0.007025	0.564481	0.001067	0.073681	0.063315	0.158972	0.034522	7.1947	0.980701	0.040175	10.2857	0.003256	0.010488	0.222399	0.006236	0.104202	0.019657	0.227269	0.001164	0.501082	0.00921	22.6778	4.23187	19.0697	0.169645	0.459493	1.38693
138	model_Randomequential_all_interactions	0.02903	0.342989	0.043339	3.4823	0.090517	6.11586	31.0462	0.374033	0.114871	0.122583	32.0715	12.9125	18.8642	0.010952	0.416818	5.14279	0.435272	0.025217	1.48005	0.006169	2.62767	0.00289	0.062633	0.031657	17.1122	0.001576	0.215289	1.31382	0.010043	0.006169	0.002709	0.386385	8.46384	0.013899	0.08211	0.177156	0.097646	1.29967	0.664055	0.00134	0.001628	5.73106	0.061291	0.003589	0.029988	27.8594	0.708641	0.390593
139	model_Randomequential_all_interactions	0.049891	0.358175	0.001283	49.4614	3.79748	0.067566	0.001056	0.002353	0.160703	0.001814	12.1001	0.291558	0.007102	2.35795	0.010375	22.9248	0.155565	1.72237	0.523267	1.52893	0.002859	0.024677	0.013167	0.035663	0.227269	0.708641	0.008	0.273214	0.012074	28.7795	3.75657	14.2346	0.332024	38.5551	1.49617	11.5871	0.047262	0.247839	11.2166	44.8676	0.001369	2.04827	0.015157	46.8541	0.051539	0.512054	27.2624	0.8519
140	model_RandomSequential	0.028717	0.040612	12.9125	42.0447	3.75657	0.029665	0.008445	3.79748	6.74202	0.004809	0.024411	0.288417	26.6782	2.92825	50	3.12485	0.5584	36.5228	0.006037	0.041953	0.004968	0.056204	34.2248	41.5918	4.92475	15.1903	0.008537	0.070558	0.635901	1.64935	0.01331	0.138093	5.85656	0.128011	0.033419	0.043811	0.014673	0.02903	20.7956	0.048296	7.59505	0.099784	3.29874	0.138093	0.011688	0.135134	0.057435	1.02412
141	model_RandomSequential	0.258812	0.054407	1.57942	1.54558	0.014204	1.59662	23.6819	1.14127	4.66515	1.59662	0.416818	0.075295	0.546434	38.1398	0.013601	0.181035	0.050984	0.012884	9.13047	2.8041	21.0221	0.001269	3.29874	0.116122	0.006103	0.012608	0.019235	0.072103	0.00441	6.24978	0.267359	1.63158	0.044288	7.04052	0.112409	11.0958	0.203941	19.2773	0.354316	28.4694	49.4614	39.3994	22.4336	0.004914	0.049354	0.056204	0.040175	17.6774
142	model_RandomSequential	0.007497	0.003629	0.029346	34.5975	0.011072	17.8699	45.8501	41.5918	0.003051	0.039742	5.73106	0.009111	2.18579	2.23365	43.9062	0.051539	0.005076	1.54558	0.00931	1.24456	0.501082	0.004861	0.024148	1.23116	10.9763	0.004655	0.010718	1.21789	0.001542	0.048822	0.001044	0.03889	0.181035	0.019445	0.570628	0.039314	0.824665	1.63158	0.005244	0.007661	0.009412	0.288417	17.2986	1.24456	0.011944	0.006727	0.096594	1.1918
143	model_RandomSequential	0.570628	3.19328	0.019028	0.001354	16.5651	5.08739	25.2719	0.833645	0.001033	0.033059	0.425945	0.270271	34.5975	3.29874	3.96561	0.016001	0.949348	0.001033	11.8408	4.66515	0.053821	0.169645	3.09119	1.44833	18.0644	0.288417	0.160703	5.42896	0.002511	0.693456	0.009722	0.070558	1.01309	1.77926	0.041953	0.066838	0.0034	0.071326	8.19326	2.46234	0.002679	1.4173	2.04827	0.083908	0.068302	0.469555	0.002538	0.057435
144	model_RandomSequential	3.05789	0.002594	0.006103	0.036443	0.106484	1.03527	0.077782	1.06946	1.24456	36.1293	0.889618	5.54784	20.35	39.3994	3.12485	0.021905	0.030645	0.003914	0.678596	0.001033	4.27795	0.035278	1.37199	0.26163	0.001526	0.091502	0.030645	0.064702	0.001895	5.85656	0.001795	0.001215	38.1398	0.005244	0.006373	0.106484	0.328447	0.169645	17.6774	4.7673	3.33466	0.126632	0.01331	0.012884	0.001354	0.009828	0.033059	19.6994
145	model_RandomSequential	1.29967	1.83802	6.45618	0.063315	0.399146	19.6994	21.4824	0.01842	5.03259	0.546434	0.049891	0.123918	50	0.117386	0.342989	0.005844	5.85656	0.006655	1.02412	19.6994	0.001664	1.38693	0.003914	1.79863	0.002986	0.002538	0.430583	0.118664	0.002302	4.23187	0.059978	8.19326	21.0221	0.014673	0.00921	0.842723	0.014051	24.9997	0.523267	8.74336	27.8594	1.00218	10.8581	11.5871	0.949348	50	0.020976	0.006442
146	model_RandomSequential	0.007025	6.04998	0.139597	0.842723	1.08111	0.055598	13.339	9.2299	29.7299	0.007416	1.38693	0.002431	0.011944	17.2986	18.8642	0.119956	25.5471	0.018222	36.1293	0.001593	0.206161	0.001164	0.150592	4.8717	0.002089	0.701007	0.064702	0.006103	0.004655	26.1066	0.028717	29.7299	2.92825	0.029665	0.002511	0.050984	0.740016	0.270271	13.9295	0.030645	0.716358	3.88064	0.019445	0.010834	5.79347	13.631	0.030979	0.001611
147	model_RandomSequential	0.021205	0.362075	0.050984	0.386385	0.195294	1.54558	0.622275	31.726	2.23365	0.002738	0.26163	9.03212	2.8655	1.74113	5.92033	10.3977	0.005359	0.501082	0.264479	0.002738	20.1308	0.009514	0.789702	0.009514	0.049891	0.001255	11.9697	1.02412	0.017075	0.005022	0.021905	2.96013	4.81922	0.425945	3.71611	1.03527	0.001011	0.032703	32.7738	9.03212	0.083004	50	0.012884	8.37267	0.029665	0.013167	0.002709	0.002709
148	model_RandomSequential	0.075295	0.019235	0.004315	1.44833	1.32813	0.005719	1.63158	12.2319	0.158972	0.08211	0.002457	0.798301	0.307782	0.416818	0.114871	0.001477	0.003668	2.65628	43.4332	0.073681	29.7299	0.002205	0.019657	0.008724	0.008087	0.002484	0.001664	0.078629	0.399146	0.929005	2.20959	9.53472	4.23187	13.0531	27.2624	7.59505	2.38362	0.002828	0.781195	0.04241	0.129405	0.014358	0.104202	0.009618	26.9687	0.215289	0.039742	4.7673
149	model_RandomSequential	0.203941	0.041953	29.4097	0.28531	0.083004	0.282237	0.015658	0.112409	0.004861	0.002859	0.005719	0.328447	0.949348	28.4694	0.435272	46.8541	21.251	6.04998	0.119956	0.003551	4.97837	10.8581	0.010375	0.003186	0.242528	0.028717	0.004177	0.021436	6.88966	5.60826	0.00289	0.671286	0.479837	3.52022	0.008087	20.35	0.097646	0.534725	1.72237	0.815782	0.203941	7.67776	12.7734	10.2857	0.002986	22.6778	46.3494	7.59505
150	model_RandomSequential_all_interactions	1.49617	0.001384	0.001399	41.5918	2.46234	0.018621	0.678596	0.870555	4.27795	0.010153	21.7164	0.012338	0.069046	0.464497	17.2986	13.9295	43.4332	43.9062	0.001022	12.9125	0.980701	0.018222	1.21789	2.20959	14.8648	15.1903	0.003018	0.003364	0.113633	0.004315	0.017831	0.512054	0.052668	7.27304	0.002089	0.5584	0.253266	0.806994	12.1001	11.5871	0.899305	0.02662	0.072103	0.077782	24.9997	29.0929	0.191109	10.0653
151	model_RandomSequential_all_interactions	0.005657	0.005244	0.007257	0.001022	0.440012	0.015322	21.9528	3.29874	1.63158	0.003118	3.44479	2.46234	0.007257	0.08211	0.001114	24.7304	0.014358	0.534725	4.09658	0.017639	0.021436	0.014673	0.007579	2.0262	5.31263	0.006801	0.075295	0.007416	9.13047	0.002484	0.045751	0.048296	0.001874	0.03684	0.021436	1.9403	0.242528	0.005719	28.1628	9.43201	0.175248	6.81544	0.006373	0.03889	1.63158	0.001269	0.077782	0.959686
152	model_RandomSequential_all_interactions	10.1749	0.001775	9.74351	3.09119	12.6358	0.008724	0.095554	0.043339	0.003292	9.84961	0.258812	0.058692	49.4614	28.4694	1.66731	5.66933	0.008537	0.002954	0.02903	7.35224	16.9279	0.16601	32.0715	0.004914	1.00218	0.01375	0.001067	0.024677	0.003051	20.35	0.003789	2.71445	3.05789	0.043339	0.035278	0.040612	2.92825	2.11591	16.9279	38.9749	0.002	0.004269	18.0644	0.861177	5.08739	0.093506	0.030979	0.008819
153	model_RandomSequential_all_interactions	2.48916	0.033059	0.247839	0.222399	30.7118	41.5918	0.062633	0.490345	37.7289	0.050435	0.114871	0.00441	1.09288	22.1919	0.693456	3.37097	0.342989	0.04241	0.009111	0.035278	0.003668	0.001814	5.37048	0.001814	0.001067	0.014833	0.006236	0.004177	11.4623	0.006655	0.024677	3.55856	0.007829	0.02363	0.095554	0.055	0.020527	0.006304	4.56518	30.3809	0.321409	0.012473	1.83802	0.177156	0.017449	1.76009	0.006373	0.047776
154	model_RandomSequential_all_interactions	1.46411	0.043339	10.1749	26.6782	0.374033	0.092499	0.185	0.02903	0.00134	0.025769	0.007257	0.264479	0.317947	5.14279	6.6694	0.332024	11.0958	0.339294	0.980701	0.421357	0.022144	0.106484	8.46384	0.018621	0.022144	48.9286	0.009514	0.006801	8.64918	8.64918	1.66731	4.05245	0.012746	3.71611	0.076944	0.576841	0.094524	1.03527	3.09119	0.005719	1.31382	1.04655	0.929005	22.9248	0.135134	4.56518	0.003118	0.015322
155	model_RandomSequential_all_interactions	8.93482	0.096594	38.1398	0.119956	0.421357	0.048296	0.002738	0.824665	1.49617	2.59936	0.039314	22.6778	0.047262	13.7795	0.068302	3.15888	24.9997	19.2773	0.020976	0.339294	1.63158	0.002484	0.043339	0.002768	14.3896	1.00218	0.020306	0.056816	0.002181	2.35795	0.210676	0.005781	0.126632	9.33041	0.523267	3.15888	23.9398	0.001414	14.3896	2.8041	0.004269	0.332024	37.7289	2.8967	0.123918	0.125268	0.002954	12.6358
156	model_RandomSequential_all_interactions	0.001542	0.001269	0.899305	1.46411	0.111198	9.2299	0.041953	0.100871	0.118664	0.270271	28.1628	0.416818	0.459493	0.317947	2.51626	0.929005	0.386385	29.0929	0.160703	25.8253	0.003872	0.001079	0.002709	29.7299	0.328447	0.012205	0.016175	0.164222	0.534725	0.362075	0.833645	0.464497	0.045258	0.030315	1.85803	0.157259	28.7795	11.2166	0.294733	0.781195	2.99237	0.232246	0.001895	0.003551	10.7411	4.92475	0.007025	3.05789
157	model_RandomSequential_all_interactions	0.001542	0.001	0.039742	2.43582	0.51763	0.08211	1.72237	1.61401	0.002229	0.003118	20.35	0.023376	19.0697	3.63648	30.3809	22.4336	0.02903	10.0653	0.642826	0.708641	42.5025	0.007025	0.564481	0.001067	0.073681	0.063315	0.158972	0.034522	7.1947	0.980701	0.040175	10.2857	0.003256	0.010488	0.222399	0.006236	0.104202	0.019657	0.227269	0.001164	0.501082	0.00921	22.6778	4.23187	19.0697	0.169645	0.459493	1.38693
158	model_RandomSequential_all_interactions	0.02903	0.342989	0.043339	3.4823	0.090517	6.11586	31.0462	0.374033	0.114871	0.122583	32.0715	12.9125	18.8642	0.010952	0.416818	5.14279	0.435272	0.025217	1.48005	0.006169	2.62767	0.00289	0.062633	0.031657	17.1122	0.001576	0.215289	1.31382	0.010043	0.006169	0.002709	0.386385	8.46384	0.013899	0.08211	0.177156	0.097646	1.29967	0.664055	0.00134	0.001628	5.73106	0.061291	0.003589	0.029988	27.8594	0.708641	0.390593
159	model_RandomSequential_all_interactions	0.049891	0.358175	0.001283	49.4614	3.79748	0.067566	0.001056	0.002353	0.160703	0.001814	12.1001	0.291558	0.007102	2.35795	0.010375	22.9248	0.155565	1.72237	0.523267	1.52893	0.002859	0.024677	0.013167	0.035663	0.227269	0.708641	0.008	0.273214	0.012074	28.7795	3.75657	14.2346	0.332024	38.5551	1.49617	11.5871	0.047262	0.247839	11.2166	44.8676	0.001369	2.04827	0.015157	46.8541	0.051539	0.512054	27.2624	0.8519
160	model_RandomSequential_APRT_inh	0.020976	0.083908	9.13047	0.027799	0.017639	0.058692	0.002111	0.160703	6.81544	8.105	0.162453	0.199571	0.105337	13.339	0.297942	0.064702	0.047262	0.024411	0.03684	0.001269	15.1903	0.001559	0.227269	0.029988	1.43273	0.08035	0.013601	0.003668	0.003018	0.119956	0.171492	0.321409	0.068302	0.701007	0.036051	0.335639	0.008915	0.234775	0.724158	23.6819	0.033783	8.64918	0.346724	25.8253	0.001628	6.45618	0.136605	2.11591
161	model_RandomSequential_APRT_inh	0.253266	0.008354	0.003708	0.121263	0.022385	0.006304	13.631	0.449647	0.022144	0.19319	0.017831	0.001056	1.01309	14.2346	2.35795	0.045258	17.4869	0.007914	23.9398	0.003831	31.3843	0.037647	8.93482	0.191109	0.061958	0.016891	0.130814	0.020976	0.250538	0.022875	0.08211	4.37163	6.04998	0.724158	0.270271	0.043811	0.002022	0.374033	0.158972	31.3843	0.023124	0.050435	8.01769	0.042872	13.631	0.069798	0.012473	9.95687
162	model_RandomSequential_APRT_inh	0.003292	0.001737	1.48005	0.066838	0.043339	0.001091	0.012205	5.79347	2.59936	0.007025	5.60826	0.077782	0.003789	0.833645	2.51626	5.85656	0.021436	0.001775	0.095554	0.003364	39.8284	0.019871	0.75622	2.99237	18.0644	4.0088	0.020976	0.003831	0.141117	9.53472	0.479837	1.17896	0.029665	0.693456	0.21297	0.185	0.056816	0.062633	3.88064	34.2248	12.1001	0.036443	0.007416	0.123918	0.001102	1.29967	0.037647	10.7411
163	model_RandomSequential_APRT_inh	0.005301	0.002738	0.870555	0.005022	0.250538	0.469555	0.157259	1.79863	0.045258	0.008264	0.416818	49.4614	0.880035	36.5228	5.85656	47.8801	1.48005	8.46384	3.9229	0.085745	0.055598	1.59662	0.152232	0.512054	12.3651	0.317947	0.004655	0.083004	0.032002	0.175248	2.65628	0.012608	0.012338	0.145777	0.022875	0.056816	0.842723	3.22805	34.9743	0.806994	0.199571	0.006236	8.46384	0.005657	0.001242	0.003118	0.001255	0.001189
164	model_RandomSequential_APRT_inh	0.004506	0.195294	0.416818	0.104202	0.040612	0.002111	0.005972	0.076115	14.7047	0.001056	0.267359	0.009722	0.012074	5.42896	1.46411	2.46234	1.20478	0.206161	0.063315	35.7401	0.001719	4.97837	0.022875	0.013601	0.010043	0.074484	7.04052	0.011944	0.121263	9.2299	0.022875	0.708641	0.002679	4.32454	0.0034	2.83463	0.250538	0.004269	9.84961	0.005844	2.65628	11.0958	0.145777	1.14127	1.51246	1.63158	0.070558	2.23365
165	model_RandomSequential_APRT_inh	0.020527	0.002651	0.043811	37.7289	6.74202	0.106484	9.53472	0.939121	8.64918	0.064005	14.8648	0.001646	0.092499	10.3977	4.46736	0.083004	0.002404	40.7005	36.1293	0.8519	0.027799	0.017639	0.001593	0.010043	0.021669	0.002044	0.012338	0.342989	4.27795	1.35721	0.635901	0.583123	21.9528	7.59505	0.001559	0.002566	4.8717	1.38693	1.96142	0.002709	0.001477	0.095554	26.6782	0.019235	0.050435	0.328447	0.090517	2.20959
166	model_RandomSequential_APRT_inh	0.430583	0.022875	43.9062	0.033419	0.217634	0.454544	0.002158	3.12485	0.806994	0.095554	0.099784	0.258812	30.3809	1.21789	0.454544	0.028408	19.6994	4.32454	0.001854	0.014204	0.004177	0.358175	8.64918	3.12485	0.007579	11.3388	0.007914	0.317947	0.005244	0.147365	0.005132	0.425945	0.010043	0.001354	0.294733	13.631	0.004362	33.1307	8.55601	0.011688	0.079485	0.181035	0.006512	0.017831	1.51246	0.748074	0.00289	6.45618
167	model_RandomSequential_APRT_inh	1.02412	0.011562	0.002457	13.0531	1.98278	0.004223	0.010375	1.11681	0.175248	11.4623	0.005022	0.374033	0.054407	0.116122	0.029665	0.001	1.27182	0.004177	0.003513	24.464	0.093506	0.002278	0.025769	34.2248	26.3908	2.30742	0.035663	1.01309	0.065406	0.479837	0.164222	0.224821	2.46234	40.7005	0.001079	4.23187	0.018025	0.007579	0.093506	47.3644	0.589473	47.3644	0.005244	10.7411	2.35795	1.32813	0.048296	3.33466
168	model_RandomSequential_APRT_inh	0.083004	0.003118	0.001114	0.02605	1.63158	0.970136	0.145777	0.279197	0.370003	0.012074	24.464	20.5716	0.061291	0.100871	1.02412	1.00218	0.006727	4.14119	0.004	0.004506	2.0262	15.1903	0.342989	0.959686	0.430583	0.001202	0.210676	1.83802	0.001936	15.3557	0.144207	0.130814	0.602381	1.91939	0.123918	0.136605	22.4336	0.011072	0.138093	0.001384	0.060631	0.003513	0.003914	0.023376	0.100871	0.021905	0.006169	0.001011
169	model_RandomSequential_APRT_inh	0.019235	0.047776	0.018621	0.073681	0.116122	0.006236	47.3644	50	12.4997	2.33255	0.093506	0.181035	0.501082	16.9279	2.07057	2.25798	14.0812	2.65628	11.3388	18.2612	0.232246	0.469555	15.3557	2.99237	0.004506	0.012205	0.013455	0.304467	0.128011	1.49617	1.49617	10.9763	0.024148	2.8655	0.04477	1.00218	0.029346	17.1122	0.013601	0.001151	21.9528	30.7118	0.454544	10.8581	0.007102	1.59662	0.001526	8.46384
170	model_RandomSequential_UMPK_act	0.053241	0.094524	0.090517	0.047776	0.004861	0.023376	12.2319	0.003221	0.001559	0.485062	0.006801	11.3388	0.070558	9.63855	5.14279	0.001056	0.17336	0.8519	46.3494	0.001542	0.11	0.011562	1.74113	0.002302	0.129405	0.014994	0.069798	1.68547	0.464497	24.464	0.117386	0.339294	17.8699	1.02412	0.416818	0.072103	5.92033	0.020527	26.9687	4.71595	0.037241	0.256024	2.07057	0.002353	0.003327	0.740016	0.020527	4.32454
171	model_RandomSequential_UMPK_act	27.5593	0.003437	0.007416	0.139597	0.11	0.002651	0.020976	0.037241	8.19326	0.097646	1.24456	0.047262	39.8284	0.016709	0.28531	0.217634	5.92033	0.002181	0.116122	12.7734	31.0462	4.71595	0.061958	0.032002	2.71445	1.24456	0.141117	0.227269	0.001022	0.116122	0.239916	0.546434	0.133678	0.061958	0.04477	1.85803	4.7673	0.00695	0.001033	0.005536	0.018222	0.185	0.129405	1.89872	0.024411	0.889618	4.0088	0.066118
172	model_RandomSequential_UMPK_act	30.7118	11.4623	1.76009	1.85803	0.589473	0.304467	0.04477	3.05789	16.5651	13.9295	0.002594	0.020306	36.5228	0.004458	1.98278	4.8717	0.242528	3.83883	0.011314	0.041054	38.5551	0.160703	15.8628	0.011437	0.129405	6.38663	0.407886	0.044288	0.006583	31.3843	0.250538	0.374033	0.635901	0.0034	0.051539	0.042872	0.005132	0.006169	0.162453	46.3494	3.22805	1.52893	0.002253	9.33041	0.031316	0.007257	0.017075	0.023888
173	model_RandomSequential_UMPK_act	0.003748	0.003256	0.016529	0.949348	0.008087	0.003914	0.5584	2.11591	0.024677	7.04052	0.004362	1.64935	0.009935	3.75657	2.59936	31.726	0.020976	0.001033	0.011314	0.002538	0.842723	11.9697	4.516	0.012884	17.8699	11.9697	0.006583	0.175248	0.001091	12.1001	0.003118	0.602381	0.00441	23.1744	0.013601	0.030979	0.004655	1.14127	0.024411	0.294733	0.055598	0.815782	1.83802	0.015828	0.053821	0.113633	0.033059	0.798301
174	model_RandomSequential_UMPK_act	0.053821	0.002511	0.258812	0.001593	7.93132	0.004968	0.382223	7.59505	22.4336	0.003831	3.33466	0.016529	2.92825	6.04998	0.564481	0.394846	0.035663	0.025217	1.32813	0.017639	35.3551	0.242528	0.005476	0.096594	0.125268	0.321409	0.153889	0.037647	0.012338	0.789702	20.7956	0.025769	1.24456	0.540548	0.004655	0.358175	0.150592	0.077782	0.870555	4.81922	1.79863	0.039742	0.339294	1.43273	0.003831	0.011688	0.001526	1.01309
175	model_RandomSequential_UMPK_act	0.136605	40.2621	0.006512	14.2346	0.073681	0.671286	0.002066	0.010488	0.479837	4.46736	2.28256	1.05794	0.224821	3.37097	8.37267	15.3557	0.00289	36.9205	4.27795	0.454544	0.006169	0.03235	0.004044	0.040612	41.5918	0.005476	0.150592	0.564481	0.288417	0.001854	0.015828	0.070558	19.914	0.430583	0.028102	0.010375	10.0653	0.007497	10.9763	0.049891	0.160703	0.006655	0.708641	18.0644	2.25798	0.416818	0.003152	3.88064
176	model_RandomSequential_UMPK_act	0.001228	0.001542	0.028717	0.748074	1.35721	0.17336	0.014833	45.8501	0.016891	0.043339	24.2005	1.09288	1.72237	0.789702	1.32813	0.128011	0.003018	0.075295	0.096594	24.7304	0.003364	0.018025	29.4097	0.012608	0.229744	0.346724	0.020087	0.002253	0.004914	3.88064	0.003152	0.208406	0.014833	0.789702	0.001646	1.48005	0.119956	45.8501	13.339	0.217634	7.1947	0.002738	0.068302	0.002511	0.027799	0.656902	0.17336	8.28248
177	model_RandomSequential_UMPK_act	0.008445	0.002566	0.454544	0.147365	0.003957	4.66515	5.66933	0.087623	0.002327	0.189051	0.576841	39.8284	1.09288	0.017831	0.374033	12.9125	0.425945	0.031657	0.054407	18.8642	11.8408	0.028102	0.060631	0.21297	0.014204	0.009828	1.29967	0.010834	0.050435	1.61401	0.003914	0.087623	0.022144	7.76136	0.001269	0.025769	8.01769	0.167818	1.14127	0.069046	0.002378	11.7133	0.001414	1.11681	11.5871	44.8676	0.104202	42.0447
178	model_RandomSequential_UMPK_act	0.006373	1.49617	0.001269	0.076944	1.70382	0.083004	0.023376	0.001682	35.7401	0.015157	0.001011	0.276189	0.169645	8.105	4.66515	0.010043	0.003914	0.162453	0.009514	3.44479	0.425945	0.003872	0.078629	5.14279	0.033419	0.004757	0.081225	0.001915	12.9125	39.8284	0.135134	3.55856	0.011944	0.074484	0.040612	0.144207	0.006169	0.004968	38.5551	0.02605	14.2346	31.3843	0.147365	0.015322	0.066838	36.9205	0.001719	4.61489
179	model_RandomSequential_UMPK_act	6.74202	0.224821	0.206161	0.034522	0.130814	5.2554	0.346724	0.001011	0.001915	8.74336	3.63648	1.74113	0.294733	0.297942	0.512054	21.251	21.0221	5.9848	47.3644	0.001255	0.012205	0.118664	30.0537	0.267359	0.013025	0.19319	0.007336	0.253266	0.012746	10.7411	0.382223	0.001874	1.34259	0.297942	0.014994	0.224821	0.010375	15.0267	0.001445	0.291558	0.258812	0.256024	2.43582	0.108815	5.03259	26.1066	0.001189	0.001915
180	model_RandomSequential_UMPK_inh	0.002457	2.18579	1.44833	11.9697	0.135134	0.158972	0.032002	0.01375	0.095554	0.002353	0.069046	7.27304	0.454544	0.106484	0.001102	0.005076	9.63855	8.74336	44.3843	0.003668	0.006512	2.51626	0.091502	0.017831	5.9848	0.512054	0.059331	0.122583	0.307782	40.2621	0.084822	0.018222	0.003084	0.071326	0.004044	7.93132	7.1947	0.273214	28.7795	0.317947	0.017261	0.342989	27.5593	47.3644	0.01842	48.9286	0.002679	0.002709
181	model_RandomSequential_UMPK_inh	0.045258	0.001795	17.2986	8.28248	0.072888	0.061291	0.002431	5.60826	2.43582	0.003872	1.61401	0.001477	0.003327	2.8967	0.403492	28.1628	4.0088	0.076115	45.8501	0.003221	4.97837	0.027499	0.664055	0.087623	0.227269	0.003872	0.671286	3.15888	0.949348	0.007579	0.039314	21.251	0.025769	0.027203	0.043339	12.9125	1.23116	14.2346	0.046249	2.99237	0.081225	1.61401	0.421357	0.119956	2.62767	2.8967	0.061291	0.523267
182	model_RandomSequential_UMPK_inh	0.234775	0.748074	1.9403	0.02605	0.079485	0.017449	0.294733	0.001283	1.4173	0.014833	0.003051	8.83857	0.004861	45.8501	0.075295	4.8717	0.0521	0.01331	0.051539	1.1918	0.007025	0.001269	0.523267	0.047262	8.19326	0.824665	0.006727	1.02412	10.0653	0.75622	0.089542	0.222399	1.76009	50	0.011562	2.48916	0.007336	0.195294	0.012338	8.93482	0.006373	32.7738	0.112409	0.183007	0.506538	0.615571	0.781195	47.8801
183	model_RandomSequential_UMPK_inh	16.2102	0.019871	5.73106	8.83857	0.031657	0.015658	0.005076	0.001067	0.469555	17.1122	1.9403	0.065406	5.19879	25.5471	7.1947	13.0531	2.96013	42.9654	0.044288	0.004861	43.4332	16.3867	13.7795	0.001079	0.748074	0.789702	1.57942	0.60894	0.012608	9.53472	0.064702	17.6774	0.189051	3.02495	8.55601	1.72237	0.028408	26.9687	2.20959	2.8967	0.615571	0.002	0.032703	10.8581	9.13047	0.010375	5.14279	0.629051
184	model_RandomSequential_UMPK_inh	0.02605	0.001091	6.11586	0.335639	1.06946	0.002651	0.092499	0.370003	11.7133	7.93132	0.889618	1.56241	1.87827	5.03259	0.021436	0.02691	8.28248	49.4614	0.071326	0.158972	16.7455	0.116122	0.005417	17.8699	1.52893	1.51246	4.97837	1.06946	0.005244	0.485062	0.685986	0.595892	1.72237	5.85656	0.013167	1.61401	4.56518	19.0697	2.8967	6.04998	0.197421	0.201744	1.24456	45.3562	0.025769	0.010834	0.001682	13.4842
185	model_RandomSequential_UMPK_inh	0.217634	0.009412	3.2632	9.74351	0.055	17.1122	2.38362	0.122583	0.015489	13.7795	0.153889	0.416818	0.75622	0.440012	0.708641	25.2719	1.91939	0.100871	0.089542	0.242528	1.85803	0.004655	0.002511	0.001044	4.37163	0.064005	0.054407	0.009935	0.037647	0.3505	0.019657	6.59755	0.195294	0.148969	0.031657	0.270271	0.007914	5.79347	1.03527	3.9229	0.003186	0.003475	9.74351	0.003327	5.42896	0.929005	0.003668	32.0715
186	model_RandomSequential_UMPK_inh	0.055	0.001874	0.002828	0.067566	0.99138	0.366018	0.004968	0.474668	0.117386	0.001795	0.012608	37.3225	24.9997	44.8676	0.039314	1.72237	2.0262	0.003551	2.38362	33.1307	0.002353	0.141117	5.42896	3.12485	23.9398	1.17896	3.22805	1.1537	2.28256	0.123918	0.011072	0.007579	0.061958	3.09119	0.081225	9.13047	47.8801	0.005244	1.40203	0.403492	0.129405	0.135134	0.019657	0.03889	0.615571	24.7304	0.003186	0.130814
187	model_RandomSequential_UMPK_inh	0.007745	0.071326	0.136605	0.002378	0.003051	0.006512	0.033783	0.086679	9.13047	0.732044	1.44833	5.03259	12.2319	0.959686	0.031657	7.04052	0.002828	0.138093	3.63648	47.8801	33.4915	0.004809	6.59755	1.28567	0.421357	0.011815	0.001189	0.005132	0.208406	8.37267	27.2624	0.279197	0.181035	0.006169	0.909098	0.335639	0.019028	0.564481	19.0697	48.9286	0.342989	0.918998	1.34259	1.46411	0.004861	0.824665	0.002954	29.7299
188	model_RandomSequential_UMPK_inh	0.002828	0.101969	0.012074	3.9229	0.399146	38.5551	0.007025	11.4623	0.208406	0.010263	3.55856	7.35224	0.386385	9.95687	2.00438	30.0537	0.075295	1.98278	1.61401	0.007579	50	2.68521	0.001067	0.059331	0.003872	0.003364	0.04477	0.693456	0.029988	49.4614	0.001628	0.004914	0.085745	0.068302	0.394846	2.07057	0.133678	0.014673	5.03259	0.072103	0.117386	0.012338	2.09312	0.001957	2.40958	0.602381	0.052668	0.00863
189	model_RandomSequential_UMPK_inh	2.18579	0.091502	1.1537	0.011944	0.16601	9.03212	0.740016	5.9848	0.291558	0.016351	0.108815	0.077782	0.088577	6.96468	2.07057	32.7738	0.005719	0.815782	3.88064	0.013025	44.8676	0.003748	0.016351	0.815782	5.2554	0.160703	0.378106	17.4869	0.002922	0.050435	0.003831	0.041501	1.70382	40.2621	0.685986	1.27182	0.015322	0.048822	0.346724	0.386385	0.002229	12.4997	0.99138	0.009722	0.001011	0.061291	0.001176	9.84961
190	model_RandomSequential_UPRT_act	5.19879	0.004458	0.716358	4.516	2.09312	0.061958	0.023376	9.33041	0.949348	0.045751	0.066118	0.523267	0.075295	4.66515	6.59755	10.9763	9.63855	0.004315	33.1307	0.002431	0.412328	1.59662	0.0521	0.701007	1.14127	0.038057	0.010263	0.789702	0.107643	1.21789	0.001011	3.5973	0.354316	0.004706	0.276189	0.732044	1.03527	0.003221	0.002327	0.139597	4.23187	0.095554	0.011072	0.002679	0.270271	0.077782	0.00143	0.001022
191	model_RandomSequential_UPRT_act	0.118664	0.034151	0.185	0.220003	0.157259	14.2346	0.003475	0.069046	0.004177	0.014515	0.030979	5.19879	49.4614	3.83883	1.9403	0.027799	0.045258	1.1918	0.158972	7.35224	0.002679	0.001022	0.003292	0.068302	0.001384	0.148969	3.9229	13.1953	0.108815	0.004809	0.001269	0.006655	1.56241	0.141117	0.030979	0.009935	0.027203	0.576841	0.097646	0.010043	0.019028	0.094524	24.9997	1.59662	0.208406	2.92825	0.004605	0.064005
192	model_RandomSequential_UPRT_act	0.002859	0.020527	0.062633	0.001127	0.374033	0.150592	30.7118	0.001978	0.217634	0.010375	0.311134	21.251	0.008354	5.9848	26.1066	0.001164	37.3225	10.1749	1.85803	0.001102	0.19319	0.006442	0.024945	0.012338	2.68521	0.090517	0.032703	5.60826	0.0017	0.459493	0.070558	0.037241	40.2621	0.004044	0.025217	0.002022	0.006304	19.4872	0.001915	0.279197	0.001151	0.03684	0.00695	29.7299	0.001737	0.177156	0.444804	3.63648
193	model_RandomSequential_UPRT_act	0.142654	20.1308	1.51246	0.010488	0.072103	0.128011	0.049354	0.034522	1.72237	0.018823	0.040175	0.006442	1.29967	12.4997	0.090517	25.8253	0.013455	1.70382	0.002378	0.001044	0.078629	0.002986	0.002798	0.013899	13.7795	0.335639	0.304467	0.642826	0.002253	6.24978	0.028408	0.304467	0.781195	0.339294	0.087623	46.3494	0.21297	0.00863	0.020976	2.57136	2.43582	0.014204	0.007179	0.002158	0.028102	0.939121	0.090517	0.043811
194	model_RandomSequential_UPRT_act	0.187014	0.362075	0.009013	4.0088	0.067566	0.009111	9.43201	28.7795	0.552385	0.059331	0.748074	1.91939	0.490345	0.678596	10.6254	1.61401	0.382223	10.9763	8.74336	0.007416	0.059978	0.629051	0.019657	0.017639	0.008915	0.00931	0.288417	0.693456	0.001202	16.0356	0.004809	0.005476	0.057435	36.5228	0.685986	0.19319	1.76009	0.010043	0.013899	0.001854	0.016891	0.51763	0.003551	13.7795	0.003708	0.142654	3.75657	22.4336
195	model_RandomSequential_UPRT_act	0.003957	0.001978	11.4623	0.013455	7.93132	0.210676	0.053241	0.006512	0.027499	0.001164	1.21789	15.8628	1.49617	5.31263	30.7118	2.59936	0.030645	0.880035	2.16224	0.390593	12.6358	0.002922	0.224821	0.789702	2.04827	16.7455	0.005417	2.8967	0.048296	9.95687	0.145777	0.013455	0.339294	0.399146	0.02662	0.001978	0.021205	0.129405	0.001354	1.08111	0.150592	0.001526	0.024148	5.37048	0.678596	0.701007	0.068302	50
196	model_RandomSequential_UPRT_act	2.38362	0.020527	0.043811	0.001033	2.8041	0.004269	0.022629	0.005132	1.70382	0.032703	0.724158	0.055	0.098709	0.016001	0.001542	6.81544	0.003708	0.008087	0.048822	0.789702	0.321409	0.033059	0.002253	0.005076	6.74202	0.203941	0.058692	0.041953	5.31263	0.048822	0.090517	1.21789	1.61401	4.09658	0.001895	2.92825	25.5471	5.73106	0.018621	0.177156	0.485062	6.11586	0.430583	9.43201	0.99138	0.546434	0.016891	19.4872
197	model_RandomSequential_UPRT_act	0.169645	0.060631	0.019871	0.899305	0.224821	0.055	0.335639	0.370003	0.201744	0.030979	0.014515	5.19879	0.148969	1.31382	0.479837	19.914	0.071326	0.009722	0.075295	0.019235	34.5975	0.00289	38.1398	0.005132	0.002986	0.002302	0.029346	18.661	0.002566	0.006236	0.035663	0.007661	0.04477	0.164222	0.270271	0.649826	0.009111	10.5109	0.005907	15.0267	0.001461	3.44479	0.069798	0.017075	0.001957	45.3562	0.01331	0.074484
198	model_RandomSequential_UPRT_act	0.004	0.145777	0.119956	0.002738	0.125268	35.7401	0.403492	1.61401	6.24978	0.043339	0.012608	0.523267	0.495684	0.201744	0.00931	0.142654	26.9687	12.6358	0.019445	8.55601	0.001242	0.006655	0.004177	0.001509	0.011944	0.024411	0.781195	0.011688	0.490345	0.189051	0.001477	0.040612	0.324909	0.239916	0.050984	8.64918	0.459493	2.46234	4.7673	2.11591	0.366018	32.7738	33.1307	3.40768	1.09288	0.048296	0.425945	0.469555
199	model_RandomSequential_UPRT_act	0.024677	0.040175	0.037647	0.014994	0.055	0.019028	0.003957	0.339294	0.026334	0.013455	0.049354	0.029346	0.025217	0.276189	0.001493	13.339	42.0447	0.002353	0.440012	13.0531	0.003292	0.552385	34.9743	0.011688	0.664055	0.024411	0.412328	0.030979	1.20478	7.76136	0.002622	0.187014	0.001542	47.3644	0.028102	0.909098	0.001354	0.046752	32.0715	4.71595	0.685986	0.540548	0.030645	1.12898	0.009013	0.126632	0.001325	2.74401
	Shared parameters
[truncated: 20 more columns]
