# Supplementary material for: Iterative design of training data to control intricate enzymatic reaction networks
Source: Nat Commun. 2024 Feb 21;15:1602. doi: 10.1038/s41467-024-45886-9 (PMC10881569; doi:10.1038/s41467-024-45886-9)
Supplement: Supplementary file 4 — Source data [file 41467_2024_45886_MOESM4_ESM.zip › Source Data Fig5.xlsx]

## Sheet: Sheet1
Input (uM)								Output_1 (uM)				Output_2 (uM)				Output_Average (uM)
Uracil	Adenine	GMP	PRPP	PEP	ATP	kf	Flowrate (ul/h)	UTP	GTP	ATP		UTP	GTP	ATP		UTP	GTP	ATP
164	100	182	765	940	52	0.016	96	206.326	56.6299	55.4641		197.077	147.583	149.109		176.955	102.106	102.286
296	564	311	2747	2354	1040	0.01	60	342.234	256.561	1617.19		353.22	287.28	1502.05		314.757	271.92	1559.62
641	225	647	3000	2964	1431	0.012	72	700	531.177	1573.05		768.643	579.852	1580.2		639.926	555.514	1576.63
298	130	424	435	1476	560	0.027	162	218.582	286.885	125.431		264.607	212.005	84.8072		215.293	249.445	105.119
109	167	124	1472	1116	134	0.012	72	294.904	73.7472	284.337		115.709	52.8198	148.923		173.862	63.2835	216.63
496	290	484	671	2169	147	0.024	144	250	363.731	394.671		337.459	332.24	421.647		291.12	347.986	408.159
1231	207	1198	698	3000	430	0.012	72	359.539	900	512.532		380.1	1063.28	489.438		711.407	981.638	500.985
Replicates output_1 and output 2: expeirments with new reactor and months apart
